# Supplementary material for: Integrated Single-cell Analysis Uncovers Regulatory Logic of Cranial Ectoderm Development
Source: bioRxiv. 2025 Dec 17:2025.12.17.694990. Preprint. [Version 1] doi: 10.64898/2025.12.17.694990 (PMC12724563; doi:10.64898/2025.12.17.694990)
Supplement: Supplement 1 [file media-1.xlsx]

## Sheet: TFonly_DEG per stages
	p_val	avg_log2FC	pct.1	pct.2	p_val_adj	cluster	gene
HESX1	0	1.09140287085192	0.731	0.374	0	HH5	HESX1
SIX3	0	1.24924628747805	0.565	0.265	0	HH5	SIX3
Pou5f3	0	1.38394802430456	0.621	0.338	0	HH5	Pou5f3
DLX2	0	2.24281601250607	0.397	0.118	0	HH5	DLX2
ID1	0	1.54494045504733	0.951	0.679	0	HH5	ID1
DLX5	1.68142066282179e-190	1.16399655649115	0.388	0.183	1.19044582927783e-187	HH5	DLX5
MTF2	9.43874420221947e-129	0.685626954719909	0.626	0.473	6.68263089517138e-126	HH5	MTF2
ZNF644	6.21586692800155e-117	0.4855475002062	0.819	0.712	4.4008337850251e-114	HH5	ZNF644
CDCA7L	2.05567998730965e-115	0.552830363482061	0.745	0.635	1.45542143101524e-112	HH5	CDCA7L
DNMT3A	2.4324726391224e-115	0.634673678577189	0.694	0.567	1.72219062849866e-112	HH5	DNMT3A
CXXC5	4.60293597589946e-99	0.485406531869133	0.758	0.651	3.25887867093682e-96	HH5	CXXC5
IRF6	2.34253810198855e-97	0.832037335034432	0.266	0.134	1.65851697620789e-94	HH5	IRF6
MTA1	5.0712819645151e-91	0.679000231759392	0.545	0.416	3.59046763087669e-88	HH5	MTA1
ID3	1.85776949102505e-70	0.489569019686097	0.651	0.547	1.31530079964574e-67	HH5	ID3
ARID3B	7.25689339345433e-58	0.744729865545004	0.323	0.218	5.13788052256567e-55	HH5	ARID3B
CSRP2	4.25730425973836e-52	0.968373722653043	0.278	0.18	3.01417141589476e-49	HH5	CSRP2
CREB3L2	1.0658188671282e-41	0.349705981151347	0.562	0.458	7.54599757926769e-39	HH5	CREB3L2
ID4	3.37855246886597e-41	0.681096983105404	0.307	0.222	2.3920151479571e-38	HH5	ID4
CSRP1	5.46517867376895e-37	0.50954356185582	0.426	0.348	3.86934650102842e-34	HH5	CSRP1
TCF7L2	7.44088853471872e-25	0.274084198172815	0.515	0.441	5.26814908258085e-22	HH5	TCF7L2
XBP1	8.86028653996944e-25	0.325604197872932	0.482	0.409	6.27308287029837e-22	HH5	XBP1
GABPB2	2.01146143371113e-24	0.477205081582309	0.322	0.255	1.42411469506748e-21	HH5	GABPB2
CNOT4	5.16821918115958e-24	0.497883875613332	0.29	0.226	3.65909918026098e-21	HH5	CNOT4
MYEF2	4.56374627096435e-23	0.3874794488934	0.427	0.366	3.23113235984276e-20	HH5	MYEF2
NFYB	4.82493927666492e-23	0.405411117618161	0.353	0.285	3.41605700787877e-20	HH5	NFYB
NFKBIA	2.24103996404242e-22	0.552182353544573	0.286	0.225	1.58665629454203e-19	HH5	NFKBIA
ZNF462	2.26506704891754e-22	0.504685934642896	0.271	0.209	1.60366747063362e-19	HH5	ZNF462
TFDP1	3.38510198890652e-20	0.23009644278517	0.646	0.598	2.39665220814582e-17	HH5	TFDP1
ARID3A	9.76319226941879e-20	0.294154136507105	0.442	0.377	6.91234012674851e-17	HH5	ARID3A
TBPL1	7.48240489732954e-19	0.382852018587223	0.385	0.331	5.29754266730932e-16	HH5	TBPL1
CEBPG	1.43834156597223e-18	0.387951450282379	0.333	0.275	1.01834582870834e-15	HH5	CEBPG
HES4	2.54762798051499e-18	0.211730997168476	0.464	0.4	1.80372061020461e-15	HH5	HES4
TGIF1	5.96471924552287e-17	0.381443705981711	0.364	0.311	4.22302122583019e-14	HH5	TGIF1
MTA3	2.75098077104771e-12	0.281724949537527	0.401	0.355	1.94769438590178e-09	HH5	MTA3
EP300	8.8873744686511e-12	0.294618894807547	0.336	0.29	6.29226112380498e-09	HH5	EP300
POU2F1	2.22018430589098e-10	0.333601322840363	0.303	0.264	1.57189048857081e-07	HH5	POU2F1
ZNF521	2.88078083185476e-08	0.343643951636368	0.304	0.276	2.03959282895317e-05	HH5	ZNF521
CCNDBP1	1.45528473869806e-06	0.215563784786511	0.452	0.433	0.00103034159499823	HH5	CCNDBP1
SIX31	0	1.7986459310727	0.739	0.256	0	1som	SIX3
HESX11	0	1.8491542087462	0.855	0.379	0	1som	HESX1
FEZF2	0	2.56604136756719	0.473	0.109	0	1som	FEZF2
JUN	0	1.76011385613082	0.564	0.262	0	1som	JUN
ZIC1	0	2.20797257257868	0.326	0.081	0	1som	ZIC1
ID2	0	1.30280141345089	0.956	0.801	0	1som	ID2
TSHZ2	3.23679827518798e-250	2.66414054433576	0.298	0.091	2.29165317883309e-247	1som	TSHZ2
RAX	1.85776127544085e-242	1.7517228370943	0.287	0.084	1.31529498301212e-239	1som	RAX
OTX1	2.30520456747886e-181	1.23206351320797	0.429	0.201	1.63208483377503e-178	1som	OTX1
RARG	5.2234538577065e-155	1.36336363831181	0.302	0.121	3.6982053312562e-152	1som	RARG
LIN28A	5.51651081385657e-131	0.502885622626537	0.863	0.757	3.90568965621045e-128	1som	LIN28A
CXXC51	2.37043561489684e-127	0.581540677258071	0.796	0.652	1.67826841534696e-124	1som	CXXC5
SOX2	8.44374036694382e-122	1.21895220071352	0.294	0.131	5.97816817979622e-119	1som	SOX2
TCF7L21	4.68671147825039e-115	0.722715886050914	0.621	0.426	3.31819172660127e-112	1som	TCF7L2
ARID3A1	1.13815504033344e-112	0.79896995783333	0.557	0.36	8.05813768556076e-110	1som	ARID3A
DNMT3A1	3.43421752089708e-93	0.542311289481815	0.737	0.569	2.43142600479513e-90	1som	DNMT3A
MTA2	2.60389592508855e-89	0.811908695842882	0.436	0.263	1.84355831496269e-86	1som	MTA2
NR6A1	2.74464335728454e-88	0.850065545053131	0.396	0.23	1.94320749695745e-85	1som	NR6A1
GLI2	2.40855717008872e-79	0.906392035013943	0.31	0.167	1.70525847642282e-76	1som	GLI2
HES41	4.19063741501181e-58	0.572565727379518	0.536	0.391	2.96697128982836e-55	1som	HES4
L3MBTL2	1.61188706238217e-47	0.694983642633406	0.33	0.212	1.14121604016657e-44	1som	L3MBTL2
UBTF	3.01717731347711e-42	0.422331608945293	0.601	0.493	2.1361615379418e-39	1som	UBTF
MEIS2	2.29831312816528e-41	0.497129291129074	0.295	0.186	1.62720569474102e-38	1som	MEIS2
DLX21	2.72322876240344e-38	0.464735513016339	0.269	0.167	1.92804596378164e-35	1som	DLX2
PBX3	4.1158934418645e-37	0.701298446045422	0.268	0.173	2.91405255684006e-34	1som	PBX3
TFDP11	1.67121333532806e-34	0.349620626231076	0.691	0.594	1.18321904141227e-31	1som	TFDP1
MLX	7.12675476797719e-34	0.390112216059337	0.57	0.46	5.04574237572785e-31	1som	MLX
ZNF5211	3.30169664195303e-33	0.526473263490614	0.368	0.266	2.33760122250275e-30	1som	ZNF521
SOX21	2.80475171464922e-30	0.26508953544776	0.65	0.519	1.98576421397165e-27	1som	SOX21
GABPB21	2.85600043723897e-30	0.491064160002929	0.354	0.254	2.02204830956519e-27	1som	GABPB2
ZNF6441	9.58230066639813e-29	0.227087998402102	0.787	0.727	6.78426887180988e-26	1som	ZNF644
NFYB1	4.01996974707676e-27	0.4732200555817	0.382	0.285	2.84613858093034e-24	1som	NFYB
RERE	9.88470951618771e-27	0.421950471215892	0.34	0.244	6.9983743374609e-24	1som	RERE
CEBPG1	7.2433118795859e-26	0.442923606740395	0.368	0.273	5.12826481074682e-23	1som	CEBPG
SREBF2	9.59075923083316e-25	0.427986933313316	0.336	0.245	6.79025753542988e-22	1som	SREBF2
CREBBP	5.6667280503087e-24	0.359248462025256	0.5	0.403	4.01204345961856e-21	1som	CREBBP
GATAD2A	7.64857589027264e-23	0.360893209093977	0.449	0.356	5.41519173031303e-20	1som	GATAD2A
NFYC	8.31208384131373e-23	0.268011047060544	0.699	0.644	5.88495535965012e-20	1som	NFYC
HLF	5.77628532818056e-21	0.418857318729554	0.282	0.203	4.08961001235184e-18	1som	HLF
CREB3L21	7.38822813132208e-19	0.224595552541389	0.56	0.467	5.23086551697604e-16	1som	CREB3L2
OTX2	7.4717652921565e-19	0.224433570770056	0.51	0.404	5.2900098268468e-16	1som	OTX2
ZNF423	3.12849654528634e-17	0.264348404818174	0.509	0.423	2.21497555406273e-14	1som	ZNF423
TMEM18	7.61013780388176e-16	0.236286937448417	0.554	0.47	5.38797756514829e-13	1som	TMEM18
TBP	8.62319717628304e-16	0.357021350605968	0.329	0.258	6.10522360080839e-13	1som	TBP
TGIF11	4.81661222719129e-15	0.286462550043886	0.387	0.31	3.41016145685144e-12	1som	TGIF1
KAT6A	8.57877796519764e-14	0.239631393059982	0.352	0.279	6.07377479935993e-11	1som	KAT6A
MAFA	1.04333140467384e-13	0.23715351772212	0.347	0.273	7.38678634509077e-11	1som	MAFA
THAP5	1.30525681645314e-13	0.21128711773035	0.551	0.477	9.24121826048821e-11	1som	THAP5
ARNT	4.22533587389692e-13	0.357967930049247	0.298	0.235	2.99153779871902e-10	1som	ARNT
MYEF21	1.32453544308968e-10	0.253146680472845	0.433	0.37	9.37771093707493e-08	1som	MYEF2
DNMT3B	3.59768508847499e-10	0.226270842097773	0.407	0.344	2.54716104264029e-07	1som	DNMT3B
ARID3B1	6.09826021548902e-10	0.253315119959767	0.289	0.234	4.31756823256622e-07	1som	ARID3B
ZEB2	2.32530335900842e-09	0.210723497614704	0.285	0.233	1.64631477817796e-06	1som	ZEB2
HSF2	1.14049257434476e-06	0.205432459346593	0.408	0.358	0.000807468742636091	1som	HSF2
CNBP	3.53495821278783e-183	0.377265320713317	0.994	0.991	2.50275041465379e-180	4som	CNBP
LIN28A1	3.02164881406309e-135	0.543714555481406	0.84	0.753	2.13932736035667e-132	4som	LIN28A
CREB3L22	6.05326983474717e-69	0.596886216055595	0.571	0.454	4.285715043001e-66	4som	CREB3L2
KLF10	9.34636187347869e-59	0.625842602592583	0.438	0.325	6.61722420642291e-56	4som	KLF10
OTX21	7.85695839745366e-42	0.525625865782426	0.486	0.401	5.56272654539719e-39	4som	OTX2
YBX1	7.54171309745354e-36	0.207490014192672	0.999	1	5.33953287299711e-33	4som	YBX1
SP5	4.52702924880919e-29	0.356036917153031	0.357	0.267	3.2051367081569e-26	4som	SP5
GATAD1	3.05668263684091e-21	0.309455763585448	0.609	0.535	2.16413130688336e-18	4som	GATAD1
YBX3	2.71020175349116e-19	0.321119273490803	0.734	0.69	1.91882284147174e-16	4som	YBX3
UBTF1	5.01548250939828e-17	0.347456407217156	0.541	0.501	3.55096161665398e-14	4som	UBTF
ETV5	9.90625362540989e-17	0.303817044679643	0.518	0.466	7.0136275667902e-14	4som	ETV5
GABPB1	6.06604087241985e-14	0.412634504059032	0.292	0.243	4.29475693767326e-11	4som	GABPB1
E2F6	2.50708462233372e-13	0.34219535705801	0.366	0.315	1.77501591261227e-10	4som	E2F6
SOX211	6.63059342063463e-13	0.219872801370557	0.568	0.531	4.69446014180932e-10	4som	SOX21
KAT7	3.86796970596467e-12	0.285931921050522	0.514	0.471	2.73852255182299e-09	4som	KAT7
PHF6	8.00537942832731e-11	0.265808187276794	0.591	0.574	5.66780863525574e-08	4som	PHF6
ARID4A	1.20022533870889e-09	0.296902767339524	0.426	0.391	8.49759539805891e-07	4som	ARID4A
NFKBIA1	6.66369467345135e-09	0.27446177040459	0.27	0.23	4.71789582880356e-06	4som	NFKBIA
ATF1	5.20202892626293e-08	0.316056170098891	0.303	0.27	3.68303647979415e-05	4som	ATF1
DNMT3B1	8.51056889635365e-08	0.250697044341158	0.384	0.345	6.02548277861839e-05	4som	DNMT3B
AEBP2	1.00953845239145e-07	0.372973088494421	0.254	0.222	7.14753224293149e-05	4som	AEBP2
NR6A11	1.19942505696446e-07	0.2944383375391	0.283	0.249	8.49192940330841e-05	4som	NR6A1
MAFA1	3.0753136552801e-07	0.25039045611819	0.311	0.277	0.000217732206793831	4som	MAFA
HES5	7.81090119234305e-05	0.314240972802111	0.301	0.362	0.0553011804417888	4som	HES5
OTX11	0.000428228632623265	0.265935991263895	0.253	0.234	0.303185871897272	4som	OTX1
MAFK	0.00181120264773723	0.201206988030976	0.255	0.233	1	4som	MAFK
MSX1	0	1.34801057496807	0.686	0.368	0	7som	MSX1
NKX6-2	0	2.50859080620339	0.384	0.116	0	7som	NKX6-2
YBX11	0	0.631451395462291	1	1	0	7som	YBX1
CNBP1	8.18352092907077e-204	0.374136895638996	0.996	0.991	5.79393281778211e-201	7som	CNBP
SP51	8.66041083173744e-202	1.45141464264467	0.469	0.245	6.13157086887011e-199	7som	SP5
EN1	7.69178781125433e-112	0.821193753812119	0.255	0.112	5.44578577036806e-109	7som	EN1
LMX1B	2.23450475921817e-56	0.818025873809563	0.253	0.149	1.58202936952646e-53	7som	LMX1B
MAFK1	1.5014696141549e-32	0.50983451265991	0.31	0.221	1.06304048682167e-29	7som	MAFK
PBX4	3.79971313907868e-25	0.488570929091497	0.255	0.182	2.6901969024677e-22	7som	PBX4
MAFA2	1.63222739406432e-19	0.488610050451987	0.34	0.272	1.15561699499754e-16	7som	MAFA
MTA21	1.04661628210508e-15	0.25240378217657	0.345	0.278	7.41004327730397e-13	7som	MTA2
GATAD11	1.49883603223132e-14	0.20686567911144	0.606	0.54	1.06117591081978e-11	7som	GATAD1
GTF3A	1.75738869117976e-14	0.268537328185452	0.55	0.495	1.24423119335527e-11	7som	GTF3A
BBX	2.13067531185227e-14	0.296249943268917	0.366	0.304	1.50851812079141e-11	7som	BBX
TMEM181	4.58838904572765e-14	0.294788067624514	0.521	0.475	3.24857944437517e-11	7som	TMEM18
TEAD4	1.32064081391033e-13	0.353000050406708	0.282	0.228	9.35013696248516e-11	7som	TEAD4
KLF101	1.77864877856843e-13	0.223863587534924	0.408	0.339	1.25928333522645e-10	7som	KLF10
CSRP11	1.82559836874754e-13	0.298828470048731	0.408	0.356	1.29252364507326e-10	7som	CSRP1
TFAP2A	1.40216124674115e-08	0.3939813139195	0.297	0.262	9.92730162692737e-06	7som	TFAP2A
AEBP21	2.51852576693988e-08	0.224274854862618	0.264	0.222	1.78311624299344e-05	7som	AEBP2
SOX212	9.02601454550401e-07	0.388557428918217	0.522	0.545	0.000639041829821684	7som	SOX21
EN11	0	3.34787468666824	0.495	0.072	0	HH11	EN1
ZFHX3	0	2.98975955051877	0.516	0.109	0	HH11	ZFHX3
ZFHX4	0	3.0621170395735	0.462	0.092	0	HH11	ZFHX4
EN2	0	5.51483535264205	0.368	0.016	0	HH11	EN2
GLI3	0	1.74711304297365	0.529	0.223	0	HH11	GLI3
NR2F2	0	2.92630478051899	0.378	0.074	0	HH11	NR2F2
PAX2	0	3.06604172078192	0.283	0.046	0	HH11	PAX2
ATF4	0	1.27966919844414	0.951	0.723	0	HH11	ATF4
ATRX	0	0.918265828081667	0.978	0.856	0	HH11	ATRX
ARID1B	5.72675926714609e-214	1.84805754979379	0.302	0.105	4.05454556113943e-211	HH11	ARID1B
EP3001	2.95624289999436e-207	1.24816289722964	0.503	0.263	2.093019973196e-204	HH11	EP300
MYCN	6.01636832783072e-205	1.19281796793024	0.633	0.399	4.25958877610415e-202	HH11	MYCN
ADNP	8.71287582878688e-194	0.96504216432112	0.691	0.462	6.16871608678111e-191	HH11	ADNP
CDCA7L1	2.23787472595021e-151	0.718829343896662	0.815	0.631	1.58441530597275e-148	HH11	CDCA7L
RC3H1	6.31775911731807e-141	1.46627587999782	0.306	0.138	4.47297345506119e-138	HH11	RC3H1
MEIS21	2.20817791725379e-128	1.40615978756728	0.348	0.176	1.56338996541568e-125	HH11	MEIS2
ZNF4621	1.22740347285564e-119	1.19237886254683	0.367	0.196	8.69001658781793e-117	HH11	ZNF462
TCF3	1.06809625093125e-105	0.761581954648156	0.606	0.436	7.56212145659327e-103	HH11	TCF3
FOXK2	1.38257708087725e-103	1.31989795036155	0.25	0.114	9.78864573261093e-101	HH11	FOXK2
MYCL	7.45196195606807e-96	0.890546526609885	0.465	0.302	5.2759890648962e-93	HH11	MYCL
CTCF	3.4823267095505e-94	0.633475598986674	0.69	0.532	2.46548731036176e-91	HH11	CTCF
ZNF292	5.21932374521357e-93	0.94037114160221	0.416	0.26	3.69528121161121e-90	HH11	ZNF292
LYAR	9.17143615629992e-92	0.568266125344902	0.785	0.632	6.49337679866034e-89	HH11	LYAR
ZNF711	1.73969570684549e-86	1.05385838066121	0.315	0.177	1.2317045604466e-83	HH11	ZNF711
CREBBP1	3.4506914464796e-82	0.683296450987119	0.546	0.394	2.44308954410756e-79	HH11	CREBBP
XBP11	3.39992735560778e-80	0.721876990006154	0.554	0.402	2.40714856777031e-77	HH11	XBP1
ID41	6.96147135697349e-78	0.955129093161275	0.363	0.219	4.92872172073723e-75	HH11	ID4
TFDP2	2.08025594619053e-77	0.437354628915873	0.839	0.727	1.4728212099029e-74	HH11	TFDP2
HIF1A	2.18176841810189e-77	0.950739953222471	0.526	0.378	1.54469204001613e-74	HH11	HIF1A
KAT6A1	2.22471194255786e-77	0.852710432882285	0.412	0.268	1.57509605533097e-74	HH11	KAT6A
ZNF407	6.57053703734998e-74	1.14485334078236	0.254	0.134	4.65194022244379e-71	HH11	ZNF407
LIN28B	1.72621939725591e-67	0.629151726022818	0.556	0.413	1.22216333325718e-64	HH11	LIN28B
HES51	4.57802999615457e-62	0.383049437072745	0.488	0.32	3.24124523727744e-59	HH11	HES5
ZEB21	6.20042648807764e-48	0.667468455443132	0.336	0.223	4.38990195355897e-45	HH11	ZEB2
AEBP22	5.969407359703e-47	0.704424853217059	0.323	0.212	4.22634041066972e-44	HH11	AEBP2
SREBF21	7.51643512224195e-43	0.700424983487485	0.344	0.244	5.3216360665473e-40	HH11	SREBF2
HIC2	1.89833210306961e-38	0.78951884616654	0.275	0.186	1.34401912897328e-35	HH11	HIC2
SRF	3.66778381216264e-37	0.724117519511829	0.308	0.218	2.59679093901115e-34	HH11	SRF
SP3	6.39854437747905e-36	0.561796026547523	0.392	0.293	4.53016941925517e-33	HH11	SP3
FOXN2	3.16718404582544e-33	0.68630749445279	0.265	0.181	2.24236630444441e-30	HH11	FOXN2
SSRP1	6.91113869181386e-27	0.273246668850692	0.718	0.643	4.89308619380421e-24	HH11	SSRP1
GABPA	1.15655227534457e-25	0.326681831110953	0.561	0.475	8.18839010943958e-23	HH11	GABPA
RPA1	1.39005829242939e-20	0.354583312764053	0.45	0.372	9.8416127104001e-18	HH11	RPA1
NKRF	1.85553372125212e-20	0.517500505973624	0.283	0.216	1.3137178746465e-17	HH11	NKRF
ZNF5212	8.81916682072542e-16	0.332489955276533	0.339	0.272	6.2439701090736e-13	HH11	ZNF521
PRDM2	2.59137855079145e-14	0.356582299923359	0.303	0.246	1.83469601396034e-11	HH11	PRDM2
MYEF22	1.25330715414641e-13	0.237296243131328	0.44	0.369	8.87341465135661e-11	HH11	MYEF2
ARNT1	2.0688231431409e-12	0.351848266122218	0.288	0.237	1.46472678534375e-09	HH11	ARNT
ELF2	3.0582031007459e-11	0.360682113927608	0.269	0.221	2.16520779532809e-08	HH11	ELF2
GATAD2A1	1.81704232288958e-09	0.23739466522126	0.409	0.364	1.28646596460583e-06	HH11	GATAD2A
ZBTB1	6.04003187071573e-09	0.364349903741171	0.265	0.228	4.27634256446673e-06	HH11	ZBTB1
POU2F11	1.98867111355178e-06	0.289725172724061	0.299	0.269	0.00140797914839466	HH11	POU2F1
ARID4B	2.92726528793485e-06	0.271309292588104	0.3	0.27	0.00207250382385788	HH11	ARID4B

## Sheet: 21 idents DEG
	p_val	avg_log2FC	pct.1	pct.2	p_val_adj	cluster	gene
RPL21	0	0.866111	1	1	0	1som_ne	RPL21
RPL34	1.59536e-278	0.838542	1	1	2.35061e-274	1som_ne	RPL34
RPLP2	6.84798e-262	0.62622	1	1	1.00898e-257	1som_ne	RPLP2
DDX51	5.34917e-248	1.37632	0.986	0.588	7.88146e-244	1som_ne	DDX51
RPLP1	1.07924e-227	0.689059	1	1	1.59015e-223	1som_ne	RPLP1
RPL12	2.77881e-227	0.568136	1	1	4.0943e-223	1som_ne	RPL12
RPL6	1.70233e-208	0.61786	1	1	2.50822e-204	1som_ne	RPL6
ENSGALG00000047532	3.43242e-206	0.93257	1	0.97	5.05733e-202	1som_ne	ENSGALG00000047532
COX7C	2.31263e-204	0.90005	1	0.981	3.40743e-200	1som_ne	COX7C
SHISA2	2.36537e-192	1.25572	0.998	0.754	3.48513e-188	1som_ne	SHISA2
FRZB	1.70812e-185	1.19943	0.991	0.719	2.51675e-181	1som_ne	FRZB
RPL14	4.19791e-184	0.530287	1	1	6.18519e-180	1som_ne	RPL14
RPL36AL	4.79273e-172	0.507915	1	1	7.0616e-168	1som_ne	RPL36AL
RPL35	2.873e-166	0.476028	1	1	4.23307e-162	1som_ne	RPL35
RPL22L1	1.81696e-164	0.704753	1	0.995	2.67711e-160	1som_ne	RPL22L1
RPS7	5.41596e-155	0.46227	1	1	7.97988e-151	1som_ne	RPS7
ENSGALG00000048612	7.79335e-151	0.461589	1	1	1.14827e-146	1som_ne	ENSGALG00000048612
ROMO1	9.2724e-150	0.853993	0.997	0.922	1.36619e-145	1som_ne	ROMO1
OTUB1	2.29953e-143	0.75975	0.997	0.932	3.38812e-139	1som_ne	OTUB1
RPL38	6.04719e-143	0.541823	1	1	8.90993e-139	1som_ne	RPL38
LRRN1	3.06994e-141	0.97228	0.819	0.402	4.52325e-137	1som_ne	LRRN1
FST	1.15786e-140	0.902847	0.562	0.178	1.70599e-136	1som_ne	FST
HN1	1.95344e-140	0.879436	0.991	0.901	2.8782e-136	1som_ne	HN1
SVBP	5.06983e-140	0.758232	0.992	0.922	7.46989e-136	1som_ne	SVBP
RPL39L	8.88662e-139	0.420485	1	1	1.30936e-134	1som_ne	RPL39L
NDUFA1	7.04232e-134	0.804752	0.989	0.833	1.03762e-129	1som_ne	NDUFA1
RPS20	1.97173e-130	0.370257	1	1	2.90514e-126	1som_ne	RPS20
C14orf2	1.37653e-127	0.715337	0.997	0.946	2.02818e-123	1som_ne	C14orf2
ATP5I	1.66963e-126	0.706353	0.997	0.943	2.46003e-122	1som_ne	ATP5I
HESX1	2.11688e-124	1.00415	0.872	0.445	3.11901e-120	1som_ne	HESX1
TBCA	6.15779e-122	0.733815	0.989	0.931	9.07289e-118	1som_ne	TBCA
RAX	1.38804e-121	0.682711	0.403	0.108	2.04514e-117	1som_ne	RAX
RPL37A	1.58522e-119	0.366542	1	1	2.33567e-115	1som_ne	RPL37A
GRAMD2A	2.09126e-117	0.769689	0.797	0.401	3.08126e-113	1som_ne	GRAMD2A
FLAD1	3.65226e-116	0.748903	0.751	0.354	5.38123e-112	1som_ne	FLAD1
HDGF	2.8851e-113	0.631677	0.998	0.985	4.25091e-109	1som_ne	HDGF
RPL22	5.43165e-113	0.378645	1	1	8.00299e-109	1som_ne	RPL22
EHBP1	6.65296e-113	0.802813	0.929	0.678	9.80248e-109	1som_ne	EHBP1
GRP	5.35221e-112	0.629083	0.293	0.063	7.88594e-108	1som_ne	GRP
CNTNAP1	2.69173e-108	0.575375	0.433	0.132	3.966e-104	1som_ne	CNTNAP1
RPS11	1.62917e-106	0.294061	1	1	2.40042e-102	1som_ne	RPS11
LDHA	2.11397e-102	0.810812	0.74	0.379	3.11472e-98	1som_ne	LDHA
PFN2	1.43907e-99	0.781673	0.92	0.74	2.12032e-95	1som_ne	PFN2
SIX3	5.19726e-96	0.879388	0.704	0.324	7.65764e-92	1som_ne	SIX3
VSTM2L	2.22898e-93	0.675409	0.671	0.318	3.28417e-89	1som_ne	VSTM2L
SFRP2	2.86654e-93	0.760821	0.937	0.71	4.22356e-89	1som_ne	SFRP2
ENSGALG00000051598	1.12989e-90	0.560528	1	0.976	1.66478e-86	1som_ne	ENSGALG00000051598
ENSGALG00000053766	6.38684e-86	0.57652	0.994	0.907	9.41038e-82	1som_ne	ENSGALG00000053766
RPL9	2.14651e-84	0.287732	1	1	3.16267e-80	1som_ne	RPL9
ENSGALG00000051266	5.09523e-84	0.563549	0.983	0.887	7.50731e-80	1som_ne	ENSGALG00000051266
BTF3	1.20246e-82	0.507264	0.995	0.953	1.77171e-78	1som_ne	BTF3
FGFR3	8.12264e-81	0.673546	0.869	0.526	1.19679e-76	1som_ne	FGFR3
FEZF2	2.42605e-80	0.522701	0.447	0.16	3.57454e-76	1som_ne	FEZF2
LMAN1L	3.53201e-79	0.7533	0.891	0.651	5.20407e-75	1som_ne	LMAN1L
RPL36	2.83025e-77	0.360859	1	0.999	4.17009e-73	1som_ne	RPL36
FAU	7.06545e-77	0.358615	1	0.997	1.04102e-72	1som_ne	FAU
EFNB2	7.52327e-76	0.467113	0.37	0.123	1.10848e-71	1som_ne	EFNB2
YEATS4	2.0981e-75	0.642664	0.934	0.724	3.09135e-71	1som_ne	YEATS4
LINGO1	4.32289e-73	0.511534	0.471	0.19	6.36935e-69	1som_ne	LINGO1
MFAP2	6.21674e-72	0.632589	0.891	0.633	9.15974e-68	1som_ne	MFAP2
SOX21	2.745e-71	0.615607	0.843	0.531	4.04448e-67	1som_ne	SOX21
HS6ST2	1.76604e-70	0.35142	0.282	0.082	2.60208e-66	1som_ne	HS6ST2
DYL1	8.93335e-67	0.431597	0.998	0.982	1.31624e-62	1som_ne	DYL1
ENSGALG00000053871	1.78258e-66	0.522436	0.986	0.902	2.62645e-62	1som_ne	ENSGALG00000053871
TOMM7	3.82114e-64	0.417166	1	0.983	5.63007e-60	1som_ne	TOMM7
HMGB1	1.90813e-63	0.355292	1	0.999	2.81144e-59	1som_ne	HMGB1
NDUFS4	2.89485e-63	0.515081	0.969	0.829	4.26527e-59	1som_ne	NDUFS4
PFDN4	9.58695e-63	0.503413	0.98	0.9	1.41254e-58	1som_ne	PFDN4
SEC61G	1.28693e-62	0.51437	0.969	0.87	1.89616e-58	1som_ne	SEC61G
PIGBOS1	4.35969e-62	0.512141	0.951	0.844	6.42356e-58	1som_ne	PIGBOS1
SNRPF	8.16435e-62	0.433034	0.991	0.952	1.20294e-57	1som_ne	SNRPF
CDH11	1.36814e-60	0.447951	0.622	0.314	2.01582e-56	1som_ne	CDH11
ENSGALG00000033569	1.6231e-60	0.556352	0.942	0.837	2.39147e-56	1som_ne	ENSGALG00000033569
ID2	1.00999e-59	0.656863	0.95	0.823	1.48812e-55	1som_ne	ID2
BSG	2.3592e-59	0.527826	0.969	0.815	3.47605e-55	1som_ne	BSG
THOC7	6.17939e-58	0.419558	0.995	0.967	9.10471e-54	1som_ne	THOC7
RPS23	1.56013e-57	0.351262	1	0.999	2.29869e-53	1som_ne	RPS23
ENSGALG00000043329	2.86761e-56	0.299455	1	1	4.22514e-52	1som_ne	ENSGALG00000043329
TRIM24	8.1419e-56	0.453607	0.414	0.176	1.19963e-51	1som_ne	TRIM24
CMTM8	2.69623e-55	0.49008	0.943	0.8	3.97263e-51	1som_ne	CMTM8
MRAS	3.50197e-54	0.524643	0.735	0.461	5.1598e-50	1som_ne	MRAS
COX6A1	4.25507e-54	0.333855	1	0.996	6.26941e-50	1som_ne	COX6A1
CBLN2	1.00104e-53	0.500468	0.431	0.193	1.47493e-49	1som_ne	CBLN2
CETN3	4.91401e-53	0.505751	0.622	0.363	7.2403e-49	1som_ne	CETN3
ITGA6	1.43527e-52	0.511099	0.542	0.278	2.11472e-48	1som_ne	ITGA6
FAM174A	1.81569e-52	0.494499	0.899	0.737	2.67524e-48	1som_ne	FAM174A
CBLN1	3.29256e-52	0.319336	0.26	0.085	4.85126e-48	1som_ne	CBLN1
LARP7	6.63821e-52	0.460379	0.962	0.811	9.78074e-48	1som_ne	LARP7
YWHAB	3.20591e-51	0.415933	0.98	0.938	4.72358e-47	1som_ne	YWHAB
PDCD4	2.8134e-50	0.474495	0.932	0.805	4.14527e-46	1som_ne	PDCD4
NSA2	3.18367e-50	0.402343	0.984	0.948	4.69082e-46	1som_ne	NSA2
SALL1	4.434e-50	0.498099	0.721	0.452	6.53305e-46	1som_ne	SALL1
MFGE8	5.13971e-50	0.48319	0.811	0.537	7.57284e-46	1som_ne	MFGE8
RPL24	6.65934e-50	0.211878	1	1	9.81187e-46	1som_ne	RPL24
C14H16orf45	1.04553e-49	0.488654	0.839	0.615	1.54048e-45	1som_ne	C14H16orf45
SMARCA4	2.68784e-49	0.495905	0.786	0.565	3.96026e-45	1som_ne	SMARCA4
SDHC	1.41574e-48	0.500569	0.85	0.647	2.08596e-44	1som_ne	SDHC
DMD	1.69371e-48	0.490728	0.794	0.548	2.49551e-44	1som_ne	DMD
RALBP1	3.85057e-48	0.472028	0.92	0.791	5.67343e-44	1som_ne	RALBP1
RPL11	1.23141e-47	0.226492	1	1	1.81437e-43	1som_ne	RPL11
TUBB3	9.84141e-47	0.478321	0.962	0.804	1.45003e-42	1som_ne	TUBB3
SPSB4	1.17391e-46	0.411327	0.498	0.248	1.72964e-42	1som_ne	SPSB4
COX4I1	1.98334e-46	0.346459	1	0.992	2.92225e-42	1som_ne	COX4I1
ZIC1	2.00587e-46	0.340555	0.306	0.116	2.95545e-42	1som_ne	ZIC1
RPL37	4.84483e-46	0.237329	1	1	7.13838e-42	1som_ne	RPL37
POMC	9.89323e-45	0.336876	0.343	0.146	1.45767e-40	1som_ne	POMC
CBX3	2.16141e-43	0.359435	0.98	0.962	3.18462e-39	1som_ne	CBX3
OTX1	2.53304e-43	0.380135	0.463	0.231	3.73218e-39	1som_ne	OTX1
C12orf66	6.65833e-43	0.442578	0.745	0.507	9.81038e-39	1som_ne	C12orf66
ZC3H15	4.00489e-42	0.379908	0.978	0.912	5.9008e-38	1som_ne	ZC3H15
TCEA1	6.9134e-42	0.460831	0.871	0.743	1.01862e-37	1som_ne	TCEA1
NPM1	1.4433e-41	0.258249	1	1	2.12655e-37	1som_ne	NPM1
MRPS30	1.00817e-40	0.397372	0.625	0.382	1.48544e-36	1som_ne	MRPS30
H3F3C	1.07174e-40	0.243678	1	0.999	1.5791e-36	1som_ne	H3F3C
NCOR2	2.43149e-40	0.483057	0.71	0.496	3.58255e-36	1som_ne	NCOR2
TSPAN13	6.36066e-40	0.431986	0.835	0.6	9.37179e-36	1som_ne	TSPAN13
SAP18	1.4e-39	0.313316	0.997	0.987	2.06276e-35	1som_ne	SAP18
PSIP1	4.03735e-38	0.410637	0.898	0.779	5.94863e-34	1som_ne	PSIP1
CENPW	5.50593e-38	0.434908	0.792	0.624	8.11244e-34	1som_ne	CENPW
DNAJC19	7.58713e-38	0.426246	0.869	0.726	1.11789e-33	1som_ne	DNAJC19
MT-CO1	9.53986e-38	0.205645	0.94	0.663	1.4056e-33	1som_ne	MT-CO1
ENSGALG00000034218	9.98425e-38	0.343618	0.984	0.939	1.47108e-33	1som_ne	ENSGALG00000034218
G3BP1	3.49487e-37	0.403181	0.893	0.724	5.14934e-33	1som_ne	G3BP1
TRIM71	3.99244e-37	0.412564	0.891	0.741	5.88246e-33	1som_ne	TRIM71
LMO1	7.51508e-37	0.347494	0.729	0.453	1.10727e-32	1som_ne	LMO1
SNRPGP15	7.84898e-37	0.308291	0.998	0.985	1.15647e-32	1som_ne	SNRPGP15
SERF2	1.72236e-36	0.470593	0.608	0.404	2.53772e-32	1som_ne	SERF2
TMBIM6	2.39869e-36	0.40254	0.836	0.641	3.53423e-32	1som_ne	TMBIM6
MDK	4.45364e-36	0.308329	1	0.964	6.56199e-32	1som_ne	MDK
ENSGALG00000023546	5.39843e-36	0.4236	0.647	0.42	7.95405e-32	1som_ne	ENSGALG00000023546
SOX1	6.73271e-36	0.391335	0.334	0.152	9.91998e-32	1som_ne	SOX1
PDCD5	1.28788e-35	0.346525	0.981	0.93	1.89756e-31	1som_ne	PDCD5
DUSP6	3.05714e-35	0.292824	0.301	0.13	4.50439e-31	1som_ne	DUSP6
C7orf50	6.62257e-35	0.369474	0.567	0.35	9.7577e-31	1som_ne	C7orf50
COII	1.41448e-34	0.332561	0.943	0.686	2.0841e-30	1som_ne	COII
RPL29	1.75731e-34	0.20722	1	1	2.58922e-30	1som_ne	RPL29
BNIP3L	1.8791e-34	0.386158	0.756	0.543	2.76867e-30	1som_ne	BNIP3L
RWDD3	2.56597e-34	0.381368	0.575	0.354	3.78071e-30	1som_ne	RWDD3
MPHOSPH6	3.8091e-34	0.361319	0.896	0.788	5.61233e-30	1som_ne	MPHOSPH6
EPCAM	4.24328e-34	0.322464	0.965	0.767	6.25205e-30	1som_ne	EPCAM
FAM107B	6.49842e-34	0.376471	0.483	0.276	9.57477e-30	1som_ne	FAM107B
UBE2D3	1.19262e-33	0.369497	0.943	0.881	1.7572e-29	1som_ne	UBE2D3
EDF1	1.44448e-33	0.359879	0.961	0.907	2.12829e-29	1som_ne	EDF1
CYTB	2.76748e-33	0.340596	0.943	0.679	4.07761e-29	1som_ne	CYTB
LAPTM4A	4.53878e-33	0.384626	0.802	0.59	6.68744e-29	1som_ne	LAPTM4A
DUSP19	5.81087e-33	0.442417	0.624	0.428	8.56174e-29	1som_ne	DUSP19
PABPC1	1.19922e-31	0.278491	0.998	0.971	1.76694e-27	1som_ne	PABPC1
ZDHHC6	2.17287e-31	0.407101	0.748	0.561	3.20151e-27	1som_ne	ZDHHC6
RHEB	2.49391e-31	0.417364	0.794	0.643	3.67453e-27	1som_ne	RHEB
DHFR	4.02621e-31	0.392702	0.767	0.59	5.93222e-27	1som_ne	DHFR
SHFM1	4.32193e-31	0.24459	0.994	0.979	6.36794e-27	1som_ne	SHFM1
NMRK1	4.65452e-31	0.317694	0.422	0.229	6.85797e-27	1som_ne	NMRK1
IER3IP1	9.776e-31	0.350587	0.91	0.791	1.4404e-26	1som_ne	IER3IP1
MEX3A	1.34417e-30	0.391845	0.769	0.597	1.9805e-26	1som_ne	MEX3A
ENSGALG00000033792	1.81542e-30	0.390544	0.534	0.335	2.67484e-26	1som_ne	ENSGALG00000033792
LASP1	1.85917e-30	0.376951	0.831	0.662	2.7393e-26	1som_ne	LASP1
AHCYL2	1.88082e-30	0.252823	0.254	0.109	2.7712e-26	1som_ne	AHCYL2
MRPL13	2.09672e-30	0.349246	0.879	0.752	3.0893e-26	1som_ne	MRPL13
NPTN	2.13595e-30	0.372086	0.597	0.38	3.14712e-26	1som_ne	NPTN
SETD2	3.56943e-30	0.318319	0.427	0.235	5.25919e-26	1som_ne	SETD2
EXFABP	4.48023e-30	0.226917	0.306	0.142	6.60117e-26	1som_ne	EXFABP
POLR2L	5.30167e-30	0.286094	0.984	0.967	7.81148e-26	1som_ne	POLR2L
SERPINE2	8.82772e-30	0.378656	0.526	0.319	1.30068e-25	1som_ne	SERPINE2
METAP2	1.04607e-29	0.313042	0.95	0.859	1.54128e-25	1som_ne	METAP2
SSBP2	1.09647e-29	0.381956	0.524	0.323	1.61554e-25	1som_ne	SSBP2
MARCHF3	1.63245e-29	0.301549	0.376	0.197	2.40525e-25	1som_ne	MARCHF3
CAPN10	3.53222e-29	0.276546	0.354	0.18	5.20437e-25	1som_ne	CAPN10
CAMKMT	3.89624e-29	0.214512	0.26	0.113	5.74072e-25	1som_ne	CAMKMT
GM2A	5.59167e-29	0.384083	0.608	0.409	8.23876e-25	1som_ne	GM2A
ELMO1	1.89291e-28	0.223651	0.266	0.119	2.78902e-24	1som_ne	ELMO1
FAM172A	1.94853e-28	0.314506	0.517	0.314	2.87097e-24	1som_ne	FAM172A
ENSGALG00000014719	1.992e-28	0.338008	0.46	0.27	2.93501e-24	1som_ne	ENSGALG00000014719
BRD7	2.20808e-28	0.345492	0.924	0.837	3.25339e-24	1som_ne	BRD7
ECE1	5.38012e-28	0.302267	0.414	0.227	7.92706e-24	1som_ne	ECE1
MGST3	1.07824e-27	0.329824	0.951	0.871	1.58868e-23	1som_ne	MGST3
KDELR2	2.20044e-27	0.372007	0.874	0.738	3.24213e-23	1som_ne	KDELR2
PAIP2B	2.60211e-27	0.346183	0.88	0.756	3.83395e-23	1som_ne	PAIP2B
HNRNPM	2.93775e-27	0.354597	0.866	0.75	4.32848e-23	1som_ne	HNRNPM
WAS	4.01754e-27	0.348044	0.638	0.453	5.91944e-23	1som_ne	WAS
FAM192A	8.84965e-27	0.332115	0.902	0.808	1.30391e-22	1som_ne	FAM192A
CSDE1	1.13652e-26	0.328442	0.932	0.864	1.67455e-22	1som_ne	CSDE1
SPOCK3	1.45478e-26	0.366996	0.523	0.326	2.14347e-22	1som_ne	SPOCK3
SLC35B1	1.53918e-26	0.340229	0.86	0.71	2.26783e-22	1som_ne	SLC35B1
COPB1	2.53817e-26	0.307511	0.513	0.321	3.73974e-22	1som_ne	COPB1
CFL2	5.65063e-26	0.362808	0.723	0.549	8.32564e-22	1som_ne	CFL2
BID	6.19705e-26	0.326191	0.918	0.82	9.13073e-22	1som_ne	BID
RCOR3	1.07497e-25	0.355868	0.794	0.638	1.58387e-21	1som_ne	RCOR3
SEC61A1	1.24557e-25	0.339287	0.589	0.389	1.83523e-21	1som_ne	SEC61A1
ADSS	1.54847e-25	0.297084	0.962	0.912	2.28152e-21	1som_ne	ADSS
URM1	1.67852e-25	0.272111	0.989	0.959	2.47314e-21	1som_ne	URM1
USMG5	2.24508e-25	0.298986	0.978	0.906	3.3079e-21	1som_ne	USMG5
ORAOV1	2.44683e-25	0.343796	0.803	0.663	3.60515e-21	1som_ne	ORAOV1
GALNT11	5.36496e-25	0.324718	0.431	0.257	7.90474e-21	1som_ne	GALNT11
ENSGALG00000050742	1.58931e-24	0.373027	0.772	0.642	2.34168e-20	1som_ne	ENSGALG00000050742
NVL	1.66765e-24	0.332783	0.63	0.446	2.45712e-20	1som_ne	NVL
ENSGALG00000000604	2.43076e-24	0.318378	0.517	0.329	3.58149e-20	1som_ne	ENSGALG00000000604
DENR	5.01215e-24	0.273483	0.953	0.909	7.3849e-20	1som_ne	DENR
ITM2A	5.14805e-24	0.310506	0.852	0.706	7.58514e-20	1som_ne	ITM2A
ARL5B	1.09384e-23	0.321765	0.85	0.726	1.61167e-19	1som_ne	ARL5B
MAP1S	1.13261e-23	0.388503	0.594	0.435	1.66879e-19	1som_ne	MAP1S
SEC62	1.33744e-23	0.328634	0.789	0.623	1.97058e-19	1som_ne	SEC62
SPTLC1	1.34419e-23	0.259815	0.387	0.219	1.98053e-19	1som_ne	SPTLC1
DCTD	1.55833e-23	0.32124	0.494	0.319	2.29605e-19	1som_ne	DCTD
THY1	1.76495e-23	0.303108	0.375	0.216	2.60047e-19	1som_ne	THY1
ENSGALG00000042023	2.58059e-23	0.20414	0.269	0.131	3.80224e-19	1som_ne	ENSGALG00000042023
PDAP1	2.90595e-23	0.291129	0.954	0.886	4.28163e-19	1som_ne	PDAP1
PCBD2	2.96793e-23	0.329643	0.729	0.573	4.37295e-19	1som_ne	PCBD2
NR6A1	2.99193e-23	0.273509	0.422	0.252	4.40831e-19	1som_ne	NR6A1
TMEM14A	3.97066e-23	0.336854	0.614	0.45	5.85038e-19	1som_ne	TMEM14A
CASC4	5.74825e-23	0.310724	0.795	0.672	8.46947e-19	1som_ne	CASC4
SFRP1	6.2491e-23	0.2947	0.57	0.376	9.20743e-19	1som_ne	SFRP1
CAAP1	6.49495e-23	0.237709	0.294	0.152	9.56967e-19	1som_ne	CAAP1
MIDN	6.71714e-23	0.302533	0.441	0.274	9.89703e-19	1som_ne	MIDN
ENSGALG00000041030	6.86327e-23	0.321696	0.679	0.51	1.01123e-18	1som_ne	ENSGALG00000041030
MSMO1	7.89736e-23	0.471566	0.628	0.454	1.1636e-18	1som_ne	MSMO1
NAA50	8.29732e-23	0.302365	0.542	0.356	1.22253e-18	1som_ne	NAA50
ASPM	9.23526e-23	0.403632	0.802	0.674	1.36072e-18	1som_ne	ASPM
CDCA9	1.09011e-22	0.303147	0.454	0.286	1.60617e-18	1som_ne	CDCA9
CAPZA2	1.12132e-22	0.310746	0.92	0.823	1.65216e-18	1som_ne	CAPZA2
RBM14	1.58629e-22	0.31518	0.665	0.501	2.33725e-18	1som_ne	RBM14
BMI1	1.74004e-22	0.320329	0.553	0.37	2.56377e-18	1som_ne	BMI1
CETN1	1.92304e-22	0.313324	0.734	0.595	2.8334e-18	1som_ne	CETN1
DLG5	2.14258e-22	0.254596	0.405	0.236	3.15687e-18	1som_ne	DLG5
RNF13	2.33565e-22	0.341082	0.778	0.609	3.44134e-18	1som_ne	RNF13
LBR	2.3526e-22	0.272254	0.959	0.851	3.46632e-18	1som_ne	LBR
DPYSL2	2.62909e-22	0.300057	0.866	0.734	3.8737e-18	1som_ne	DPYSL2
PIM1	2.67264e-22	0.343843	0.512	0.338	3.93787e-18	1som_ne	PIM1
SERINC1	3.62158e-22	0.308102	0.627	0.437	5.33603e-18	1som_ne	SERINC1
ENSGALG00000034354	3.88665e-22	0.335351	0.833	0.739	5.7266e-18	1som_ne	ENSGALG00000034354
FAM161A	4.42743e-22	0.243515	0.31	0.164	6.52338e-18	1som_ne	FAM161A
EIF1AX	5.9245e-22	0.263535	0.975	0.95	8.72916e-18	1som_ne	EIF1AX
TCF7L2	6.02088e-22	0.311214	0.624	0.453	8.87117e-18	1som_ne	TCF7L2
PDIA3	6.41838e-22	0.287989	0.934	0.761	9.45684e-18	1som_ne	PDIA3
RASGEF1B	1.25718e-21	0.308009	0.46	0.289	1.85232e-17	1som_ne	RASGEF1B
RAD23B	1.2965e-21	0.305049	0.567	0.392	1.91026e-17	1som_ne	RAD23B
RHOB	1.36667e-21	0.303593	0.493	0.318	2.01366e-17	1som_ne	RHOB
TMOD4	1.69546e-21	0.226627	0.285	0.149	2.49809e-17	1som_ne	TMOD4
ENSGALG00000037946	1.95924e-21	0.20335	0.276	0.141	2.88675e-17	1som_ne	ENSGALG00000037946
UPF2	2.43491e-21	0.306391	0.591	0.412	3.58759e-17	1som_ne	UPF2
ENSGALG00000034050	2.60879e-21	0.288803	0.688	0.5	3.84379e-17	1som_ne	ENSGALG00000034050
PHAX	2.67421e-21	0.278625	0.893	0.799	3.94019e-17	1som_ne	PHAX
CDK1	3.01802e-21	0.277586	0.97	0.938	4.44674e-17	1som_ne	CDK1
PXYLP1	3.08524e-21	0.240855	0.362	0.206	4.5458e-17	1som_ne	PXYLP1
SEC11A	3.59499e-21	0.282886	0.896	0.745	5.29686e-17	1som_ne	SEC11A
GLI2	4.0485e-21	0.262029	0.334	0.186	5.96506e-17	1som_ne	GLI2
EHMT1	7.28931e-21	0.298393	0.619	0.442	1.07401e-16	1som_ne	EHMT1
TAX1BP3	9.76518e-21	0.28904	0.806	0.685	1.4388e-16	1som_ne	TAX1BP3
ARL6IP5	1.03935e-20	0.308339	0.63	0.458	1.53138e-16	1som_ne	ARL6IP5
SLC29A4	1.437e-20	0.240422	0.386	0.229	2.11727e-16	1som_ne	SLC29A4
PPWD1	1.57399e-20	0.301614	0.58	0.414	2.31911e-16	1som_ne	PPWD1
OLFM1	1.65754e-20	0.259463	0.624	0.457	2.44222e-16	1som_ne	OLFM1
HACD3	2.17557e-20	0.310215	0.671	0.504	3.20548e-16	1som_ne	HACD3
RSU1	2.69515e-20	0.329747	0.652	0.491	3.97103e-16	1som_ne	RSU1
C5orf24	2.72445e-20	0.289222	0.655	0.48	4.01421e-16	1som_ne	C5orf24
AP3S1	2.86785e-20	0.298999	0.814	0.689	4.22549e-16	1som_ne	AP3S1
ENSGALG00000052541	3.86265e-20	0.273225	0.414	0.261	5.69124e-16	1som_ne	ENSGALG00000052541
ENSGALG00000002042	4.44484e-20	0.264538	0.887	0.799	6.54903e-16	1som_ne	ENSGALG00000002042
TNFRSF9	5.01906e-20	0.253467	0.346	0.201	7.39508e-16	1som_ne	TNFRSF9
MESDC2	6.82033e-20	0.264616	0.724	0.555	1.00491e-15	1som_ne	MESDC2
TIMP2	8.48885e-20	0.272892	0.386	0.237	1.25075e-15	1som_ne	TIMP2
BGLAP	8.64434e-20	0.247425	0.274	0.147	1.27366e-15	1som_ne	BGLAP
TMED3	8.99159e-20	0.262014	0.359	0.213	1.32482e-15	1som_ne	TMED3
ACAA2	1.12029e-19	0.265884	0.89	0.784	1.65063e-15	1som_ne	ACAA2
TIMM10	1.20537e-19	0.23693	0.956	0.903	1.776e-15	1som_ne	TIMM10
YWHAE	1.33573e-19	0.254725	0.926	0.836	1.96806e-15	1som_ne	YWHAE
SMAD5	1.39391e-19	0.314755	0.587	0.42	2.05378e-15	1som_ne	SMAD5
TRAPPC2	1.40263e-19	0.272686	0.534	0.357	2.06663e-15	1som_ne	TRAPPC2
ENSGALG00000048236	1.54149e-19	0.266125	0.441	0.278	2.27123e-15	1som_ne	ENSGALG00000048236
CDC26	1.64465e-19	0.307695	0.687	0.55	2.42323e-15	1som_ne	CDC26
HSP90B1	1.91989e-19	0.252987	0.965	0.802	2.82877e-15	1som_ne	HSP90B1
CBX1	2.31235e-19	0.300608	0.712	0.578	3.40702e-15	1som_ne	CBX1
C9orf85	2.39711e-19	0.275055	0.613	0.454	3.5319e-15	1som_ne	C9orf85
LYRM7	3.48793e-19	0.270825	0.441	0.284	5.13912e-15	1som_ne	LYRM7
VAV3	7.89184e-19	0.262559	0.406	0.254	1.16278e-14	1som_ne	VAV3
RPF2	1.13435e-18	0.295203	0.762	0.634	1.67135e-14	1som_ne	RPF2
DHX37	1.21179e-18	0.291572	0.665	0.512	1.78545e-14	1som_ne	DHX37
SMO	1.51889e-18	0.307786	0.542	0.383	2.23793e-14	1som_ne	SMO
NDUFAF1	1.67937e-18	0.30748	0.751	0.632	2.47438e-14	1som_ne	NDUFAF1
RSRC1	1.93173e-18	0.313874	0.726	0.575	2.84621e-14	1som_ne	RSRC1
USP44	2.33921e-18	0.266129	0.48	0.318	3.44659e-14	1som_ne	USP44
HSBP1	2.38668e-18	0.231768	0.969	0.931	3.51654e-14	1som_ne	HSBP1
ENSGALG00000013565	3.08009e-18	0.288005	0.734	0.603	4.5382e-14	1som_ne	ENSGALG00000013565
RBSN	4.24999e-18	0.246866	0.381	0.237	6.26193e-14	1som_ne	RBSN
TMEM60	4.77607e-18	0.283962	0.584	0.426	7.03707e-14	1som_ne	TMEM60
EIF5	4.92225e-18	0.233839	0.973	0.943	7.25244e-14	1som_ne	EIF5
BRPF3	5.63085e-18	0.244455	0.455	0.298	8.2965e-14	1som_ne	BRPF3
MAP2K2	5.8539e-18	0.292526	0.641	0.486	8.62513e-14	1som_ne	MAP2K2
FAM133B	6.18826e-18	0.252248	0.918	0.865	9.11778e-14	1som_ne	FAM133B
ENSGALG00000015701	7.42627e-18	0.253029	0.397	0.247	1.09419e-13	1som_ne	ENSGALG00000015701
SLC16A3	8.43857e-18	0.20769	0.304	0.172	1.24334e-13	1som_ne	SLC16A3
SDCBP	1.02954e-17	0.227994	0.954	0.878	1.51693e-13	1som_ne	SDCBP
SREK1IP1	1.41335e-17	0.281221	0.575	0.42	2.08243e-13	1som_ne	SREK1IP1
PSMG4	1.47066e-17	0.257367	0.898	0.832	2.16687e-13	1som_ne	PSMG4
RBM34	1.49796e-17	0.26823	0.595	0.435	2.20709e-13	1som_ne	RBM34
ENSGALG00000047425	1.50861e-17	0.25442	0.441	0.288	2.22279e-13	1som_ne	ENSGALG00000047425
DCBLD2	1.693e-17	0.225033	0.346	0.208	2.49447e-13	1som_ne	DCBLD2
ARL6IP4	1.97907e-17	0.278659	0.606	0.45	2.91596e-13	1som_ne	ARL6IP4
MSANTD4	2.27901e-17	0.246743	0.402	0.255	3.35789e-13	1som_ne	MSANTD4
ENSGALG00000052026	2.51654e-17	0.265664	0.575	0.407	3.70787e-13	1som_ne	ENSGALG00000052026
PTP4A2	3.67325e-17	0.26047	0.857	0.785	5.41217e-13	1som_ne	PTP4A2
CDK2AP2	4.00707e-17	0.231983	0.543	0.375	5.90402e-13	1som_ne	CDK2AP2
CLN6	4.41872e-17	0.257979	0.576	0.426	6.51055e-13	1som_ne	CLN6
HMGN1	6.97109e-17	0.231796	0.954	0.917	1.02712e-12	1som_ne	HMGN1
FGFR1	7.19605e-17	0.290639	0.649	0.504	1.06027e-12	1som_ne	FGFR1
ENSGALG00000041423	7.3354e-17	0.256949	0.586	0.43	1.0808e-12	1som_ne	ENSGALG00000041423
ENSGALG00000028267	7.42783e-17	0.223103	0.391	0.245	1.09442e-12	1som_ne	ENSGALG00000028267
MOCS2	8.33126e-17	0.284457	0.666	0.518	1.22753e-12	1som_ne	MOCS2
JUN	1.28967e-16	0.552024	0.443	0.308	1.9002e-12	1som_ne	JUN
CMSS1	1.67402e-16	0.289138	0.597	0.447	2.46649e-12	1som_ne	CMSS1
DNAJC15	1.72925e-16	0.286422	0.631	0.489	2.54787e-12	1som_ne	DNAJC15
PHACTR3	1.94956e-16	0.226268	0.38	0.235	2.87248e-12	1som_ne	PHACTR3
TIMM13	2.06161e-16	0.229143	0.984	0.955	3.03757e-12	1som_ne	TIMM13
MAP1LC3B	2.41392e-16	0.29026	0.682	0.532	3.55667e-12	1som_ne	MAP1LC3B
ENSGALG00000013809	2.64597e-16	0.248175	0.583	0.419	3.89858e-12	1som_ne	ENSGALG00000013809
MTA2	2.84456e-16	0.219005	0.436	0.287	4.19117e-12	1som_ne	MTA2
ARHGEF39	2.87394e-16	0.246338	0.348	0.216	4.23446e-12	1som_ne	ARHGEF39
NDUFAF2	5.38393e-16	0.245804	0.611	0.46	7.93268e-12	1som_ne	NDUFAF2
SHOC2	5.79444e-16	0.202028	0.378	0.235	8.53753e-12	1som_ne	SHOC2
UQCRQ	5.79595e-16	0.206158	0.967	0.909	8.53975e-12	1som_ne	UQCRQ
CDC37	6.78572e-16	0.274818	0.529	0.391	9.99809e-12	1som_ne	CDC37
ENSGALG00000050799	1.01168e-15	0.236015	0.515	0.36	1.49061e-11	1som_ne	ENSGALG00000050799
LSM6	1.09453e-15	0.222904	0.943	0.886	1.61269e-11	1som_ne	LSM6
YWHAZ	1.19334e-15	0.215668	0.953	0.935	1.75827e-11	1som_ne	YWHAZ
STK38L	1.2176e-15	0.234077	0.398	0.257	1.794e-11	1som_ne	STK38L
DNAJB9	1.29156e-15	0.241561	0.375	0.244	1.90298e-11	1som_ne	DNAJB9
SELENOT	1.34027e-15	0.268751	0.745	0.624	1.97476e-11	1som_ne	SELENOT
ABHD17B	1.52515e-15	0.240119	0.504	0.351	2.24715e-11	1som_ne	ABHD17B
MRPS36	1.61786e-15	0.256147	0.756	0.627	2.38376e-11	1som_ne	MRPS36
DNAJC1	1.93842e-15	0.287361	0.756	0.627	2.85606e-11	1som_ne	DNAJC1
ALDH5A1	2.00763e-15	0.26953	0.447	0.31	2.95804e-11	1som_ne	ALDH5A1
ST8SIA2	2.13912e-15	0.247201	0.408	0.271	3.15178e-11	1som_ne	ST8SIA2
PCYT1B	2.57506e-15	0.233238	0.417	0.278	3.79409e-11	1som_ne	PCYT1B
ENSGALG00000048034	2.81964e-15	0.22536	0.85	0.707	4.15446e-11	1som_ne	ENSGALG00000048034
ENSGALG00000052672	3.95548e-15	0.244194	0.822	0.713	5.828e-11	1som_ne	ENSGALG00000052672
DBN1	3.98587e-15	0.246151	0.628	0.475	5.87279e-11	1som_ne	DBN1
DACH1	4.04059e-15	0.205731	0.277	0.161	5.9534e-11	1som_ne	DACH1
ZNF706	4.40788e-15	0.207728	0.943	0.906	6.49457e-11	1som_ne	ZNF706
BRD2	4.83811e-15	0.258282	0.731	0.606	7.12848e-11	1som_ne	BRD2
ERP29	6.65216e-15	0.261377	0.811	0.682	9.80129e-11	1som_ne	ERP29
TMEM30A	7.8641e-15	0.208451	0.348	0.217	1.1587e-10	1som_ne	TMEM30A
MORF4L2	8.14608e-15	0.260233	0.635	0.493	1.20024e-10	1som_ne	MORF4L2
CSNK2A2	8.7703e-15	0.257793	0.654	0.51	1.29222e-10	1som_ne	CSNK2A2
SSBP4	9.16175e-15	0.204844	0.403	0.264	1.34989e-10	1som_ne	SSBP4
ARF4	1.02896e-14	0.206506	0.921	0.857	1.51606e-10	1som_ne	ARF4
SUDS3	1.22531e-14	0.238649	0.613	0.47	1.80536e-10	1som_ne	SUDS3
EIF3J	1.36991e-14	0.212863	0.913	0.85	2.01843e-10	1som_ne	EIF3J
NPC2	1.54408e-14	0.233205	0.554	0.4	2.27505e-10	1som_ne	NPC2
ARL8BL	1.66351e-14	0.24509	0.644	0.507	2.45101e-10	1som_ne	ARL8BL
SPCS3	1.67264e-14	0.205268	0.959	0.921	2.46446e-10	1som_ne	SPCS3
MZT1	1.73672e-14	0.208861	0.416	0.274	2.55888e-10	1som_ne	MZT1
TM9SF3	1.8002e-14	0.247906	0.671	0.532	2.65241e-10	1som_ne	TM9SF3
SPPL3	1.82617e-14	0.234661	0.548	0.409	2.69068e-10	1som_ne	SPPL3
LSM12	1.84171e-14	0.232228	0.784	0.68	2.71358e-10	1som_ne	LSM12
SMN	2.45981e-14	0.268009	0.671	0.546	3.62428e-10	1som_ne	SMN
BRI3	2.50591e-14	0.218318	0.876	0.822	3.69221e-10	1som_ne	BRI3
ENSGALG00000043421	2.56738e-14	0.253975	0.68	0.54	3.78277e-10	1som_ne	ENSGALG00000043421
WLS	2.57471e-14	0.226027	0.743	0.601	3.79358e-10	1som_ne	WLS
UBE2G1	2.72732e-14	0.24376	0.846	0.742	4.01843e-10	1som_ne	UBE2G1
FKBP2	3.09444e-14	0.247427	0.652	0.5	4.55934e-10	1som_ne	FKBP2
ENSGALG00000047953	3.56657e-14	0.233758	0.855	0.746	5.25498e-10	1som_ne	ENSGALG00000047953
LLPH	3.60447e-14	0.246941	0.926	0.87	5.31082e-10	1som_ne	LLPH
SLC2A1	4.44382e-14	0.207952	0.461	0.319	6.54753e-10	1som_ne	SLC2A1
GNG10	4.59693e-14	0.232545	0.398	0.266	6.77312e-10	1som_ne	GNG10
SENP8	5.59997e-14	0.229172	0.324	0.204	8.251e-10	1som_ne	SENP8
MTAP	5.76933e-14	0.233646	0.466	0.331	8.50053e-10	1som_ne	MTAP
STRA6	9.02288e-14	0.229666	0.361	0.236	1.32943e-09	1som_ne	STRA6
ENSGALG00000047323	9.64479e-14	0.239103	0.414	0.283	1.42106e-09	1som_ne	ENSGALG00000047323
TMED7	1.0294e-13	0.219531	0.831	0.683	1.51672e-09	1som_ne	TMED7
STK40	1.187e-13	0.24266	0.431	0.305	1.74892e-09	1som_ne	STK40
ERP44	1.43166e-13	0.203489	0.491	0.353	2.10941e-09	1som_ne	ERP44
ENSGALG00000053274	1.57187e-13	0.21885	0.556	0.414	2.316e-09	1som_ne	ENSGALG00000053274
KANK1	1.84707e-13	0.223397	0.598	0.456	2.72148e-09	1som_ne	KANK1
CSNK1E	2.10735e-13	0.235477	0.655	0.51	3.10498e-09	1som_ne	CSNK1E
DAZAP1	2.40796e-13	0.227494	0.776	0.685	3.5479e-09	1som_ne	DAZAP1
LMF2	2.5837e-13	0.210041	0.343	0.225	3.80682e-09	1som_ne	LMF2
ENSGALG00000047461	2.70105e-13	0.24064	0.471	0.338	3.97973e-09	1som_ne	ENSGALG00000047461
LLGL1	2.72565e-13	0.216769	0.356	0.234	4.01597e-09	1som_ne	LLGL1
SUCLG2	3.10939e-13	0.228206	0.652	0.515	4.58137e-09	1som_ne	SUCLG2
MAML2	3.6023e-13	0.202654	0.378	0.252	5.30762e-09	1som_ne	MAML2
PGM1	4.42501e-13	0.221111	0.643	0.497	6.51982e-09	1som_ne	PGM1
TMEM33	4.6136e-13	0.214714	0.364	0.242	6.79768e-09	1som_ne	TMEM33
IFT20	4.8296e-13	0.203614	0.975	0.938	7.11593e-09	1som_ne	IFT20
GPATCH11	5.23951e-13	0.240309	0.654	0.517	7.7199e-09	1som_ne	GPATCH11
SLC25A22	5.4638e-13	0.239026	0.542	0.404	8.05036e-09	1som_ne	SLC25A22
IDH2	7.38926e-13	0.211907	0.852	0.713	1.08873e-08	1som_ne	IDH2
ENSGALG00000040546	8.25029e-13	0.240527	0.463	0.334	1.2156e-08	1som_ne	ENSGALG00000040546
RAD23A	8.34036e-13	0.236241	0.934	0.879	1.22887e-08	1som_ne	RAD23A
TCF25	9.23089e-13	0.204941	0.438	0.302	1.36008e-08	1som_ne	TCF25
RNFT1	9.58435e-13	0.205683	0.409	0.279	1.41216e-08	1som_ne	RNFT1
UBE2V1	9.85823e-13	0.209347	0.827	0.745	1.45251e-08	1som_ne	UBE2V1
ENSGALG00000036856	1.02909e-12	0.218633	0.408	0.286	1.51626e-08	1som_ne	ENSGALG00000036856
NDUFA2	1.08019e-12	0.220949	0.882	0.787	1.59155e-08	1som_ne	NDUFA2
GNL2	1.28582e-12	0.214757	0.745	0.626	1.89453e-08	1som_ne	GNL2
SQLE	1.31019e-12	0.221912	0.465	0.335	1.93043e-08	1som_ne	SQLE
ZNF423	1.39798e-12	0.210516	0.565	0.433	2.05979e-08	1som_ne	ZNF423
PGK2	1.54403e-12	0.209334	0.975	0.958	2.27498e-08	1som_ne	PGK2
2024-03-01	1.86454e-12	0.223002	0.361	0.245	2.74722e-08	1som_ne	2024-03-01
RFXAP	2.21043e-12	0.234798	0.666	0.536	3.25685e-08	1som_ne	RFXAP
UBTF	2.5583e-12	0.204063	0.641	0.507	3.7694e-08	1som_ne	UBTF
COMMD10	2.89695e-12	0.216718	0.578	0.449	4.26837e-08	1som_ne	COMMD10
FLOT1	5.30479e-12	0.202001	0.294	0.188	7.81608e-08	1som_ne	FLOT1
DPM2	5.60067e-12	0.246589	0.561	0.43	8.25203e-08	1som_ne	DPM2
QPRT	5.76443e-12	0.229784	0.688	0.573	8.49331e-08	1som_ne	QPRT
ZNF521	6.30033e-12	0.204764	0.4	0.279	9.2829e-08	1som_ne	ZNF521
FAM103A1	6.81184e-12	0.213919	0.78	0.682	1.00366e-07	1som_ne	FAM103A1
SDF4	7.00531e-12	0.206574	0.483	0.354	1.03216e-07	1som_ne	SDF4
EPHB1	8.61347e-12	0.20323	0.394	0.275	1.26911e-07	1som_ne	EPHB1
HSPA4	9.00375e-12	0.203754	0.728	0.601	1.32661e-07	1som_ne	HSPA4
ENSGALG00000024295	1.00467e-11	0.218366	0.583	0.458	1.48029e-07	1som_ne	ENSGALG00000024295
LAS1L	1.02273e-11	0.241377	0.595	0.474	1.50689e-07	1som_ne	LAS1L
DTD1	1.13169e-11	0.20196	0.822	0.727	1.66744e-07	1som_ne	DTD1
S100A10	1.21143e-11	0.224965	0.776	0.694	1.78492e-07	1som_ne	S100A10
PGAM1	1.39847e-11	0.208415	0.961	0.936	2.06051e-07	1som_ne	PGAM1
FAM122A	1.75937e-11	0.227013	0.524	0.396	2.59225e-07	1som_ne	FAM122A
LZTFL1	2.09225e-11	0.206583	0.433	0.312	3.08273e-07	1som_ne	LZTFL1
RAB8A	2.14685e-11	0.218126	0.535	0.413	3.16317e-07	1som_ne	RAB8A
ENSGALG00000027620	2.32146e-11	0.207855	0.321	0.217	3.42044e-07	1som_ne	ENSGALG00000027620
CENPF	2.99316e-11	0.29154	0.608	0.494	4.41012e-07	1som_ne	CENPF
DNMT3A	3.00355e-11	0.204618	0.718	0.593	4.42543e-07	1som_ne	DNMT3A
SCG5	3.09374e-11	0.203549	0.331	0.222	4.55831e-07	1som_ne	SCG5
ADI1	3.39286e-11	0.213263	0.408	0.288	4.99905e-07	1som_ne	ADI1
POLR2K	3.78948e-11	0.204275	0.717	0.592	5.58342e-07	1som_ne	POLR2K
CCZ1	4.86637e-11	0.217229	0.483	0.357	7.17011e-07	1som_ne	CCZ1
ENSGALG00000055092	6.38844e-11	0.213161	0.471	0.348	9.41272e-07	1som_ne	ENSGALG00000055092
SLC4A7	8.2099e-11	0.21307	0.48	0.358	1.20965e-06	1som_ne	SLC4A7
H1-10	8.56976e-11	0.205409	0.499	0.382	1.26267e-06	1som_ne	H1-10
DFFA	8.63762e-11	0.206878	0.428	0.313	1.27267e-06	1som_ne	DFFA
ENSGALG00000025811	9.78845e-11	0.215557	0.561	0.443	1.44223e-06	1som_ne	ENSGALG00000025811
DPYSL3	1.18102e-10	0.210233	0.726	0.601	1.74012e-06	1som_ne	DPYSL3
MGST1	1.27294e-10	0.207316	0.647	0.525	1.87555e-06	1som_ne	MGST1
TMEM59	1.75941e-10	0.21268	0.457	0.34	2.59231e-06	1som_ne	TMEM59
RDH5	2.55921e-10	0.207163	0.524	0.404	3.77074e-06	1som_ne	RDH5
SARNP	3.68073e-10	0.210783	0.769	0.663	5.42319e-06	1som_ne	SARNP
PLS3	4.31825e-10	0.201153	0.724	0.601	6.36252e-06	1som_ne	PLS3
CFDP1	6.07784e-10	0.215668	0.735	0.631	8.95509e-06	1som_ne	CFDP1
ENSGALG00000034591	8.32874e-10	0.22028	0.62	0.517	1.22716e-05	1som_ne	ENSGALG00000034591
HNRNPLL	1.32658e-09	0.217665	0.578	0.476	1.95459e-05	1som_ne	HNRNPLL
CLDN3	0	1.82026	0.906	0.259	0	1som_nne	CLDN3
HAPLN1	0	1.3611	0.766	0.166	0	1som_nne	HAPLN1
DLX6	0	0.779333	0.49	0.055	0	1som_nne	DLX6
DLX5	7.02854e-302	1.18068	0.806	0.211	1.03559e-297	1som_nne	DLX5
TFAP2A	1.78749e-292	1.1655	0.857	0.248	2.63369e-288	1som_nne	TFAP2A
SHFM11	2.35117e-277	1.06909	1	0.979	3.46421e-273	1som_nne	SHFM1
GATA2	4.88802e-262	0.797964	0.489	0.085	7.20202e-258	1som_nne	GATA2
PLPP1	3.16512e-258	1.45046	0.985	0.499	4.66348e-254	1som_nne	PLPP1
KRT18	1.48655e-249	1.12127	0.811	0.249	2.19028e-245	1som_nne	KRT18
ENSGALG000000475321	7.94944e-244	0.986576	1	0.97	1.17127e-239	1som_nne	ENSGALG00000047532
GATA3	6.2306e-238	0.521022	0.348	0.047	9.18017e-234	1som_nne	GATA3
NOXO1	3.40238e-231	0.646283	0.393	0.062	5.01307e-227	1som_nne	NOXO1
FN1	1.00592e-213	1.26814	0.856	0.362	1.48213e-209	1som_nne	FN1
ROMO11	1.17162e-212	0.988972	1	0.922	1.72626e-208	1som_nne	ROMO1
ARSJ	3.5974e-211	0.421473	0.272	0.033	5.30041e-207	1som_nne	ARSJ
RPL341	1.25132e-210	0.649195	1	1	1.84369e-206	1som_nne	RPL34
C14orf21	1.55524e-206	0.925828	1	0.946	2.29148e-202	1som_nne	C14orf2
KRT24	1.26747e-205	1.27465	0.971	0.575	1.86749e-201	1som_nne	KRT24
RPL61	3.49517e-203	0.5875	1	1	5.14979e-199	1som_nne	RPL6
DDX511	3.61725e-191	1.05253	0.96	0.588	5.32966e-187	1som_nne	DDX51
RPL211	1.30361e-187	0.582998	1	1	1.92074e-183	1som_nne	RPL21
RPL381	1.46001e-175	0.603793	1	1	2.15118e-171	1som_nne	RPL38
OTUB11	7.5562e-175	0.829972	1	0.932	1.11333e-170	1som_nne	OTUB1
FAM184B	3.21473e-174	0.512173	0.393	0.079	4.73658e-170	1som_nne	FAM184B
MAP7	1.06565e-173	0.510792	0.443	0.098	1.57013e-169	1som_nne	MAP7
EPCAM1	7.17487e-172	1.04966	0.987	0.766	1.05715e-167	1som_nne	EPCAM
FLAD11	5.78486e-170	0.873063	0.825	0.35	8.52341e-166	1som_nne	FLAD1
ENSGALG00000023936	1.02662e-169	1.06907	0.751	0.308	1.51263e-165	1som_nne	ENSGALG00000023936
RPLP11	9.81138e-168	0.554414	1	1	1.44561e-163	1som_nne	RPLP1
RPL121	6.0852e-162	0.452421	1	1	8.96593e-158	1som_nne	RPL12
SMAGP	7.72727e-162	0.579831	0.505	0.133	1.13854e-157	1som_nne	SMAGP
NDUFA11	1.16614e-159	0.867415	0.99	0.833	1.71819e-155	1som_nne	NDUFA1
ID3	1.255e-158	1.18021	0.907	0.56	1.84912e-154	1som_nne	ID3
RPLP21	7.06778e-157	0.415997	1	1	1.04137e-152	1som_nne	RPLP2
RPL39L1	1.9617e-155	0.432383	1	1	2.89037e-151	1som_nne	RPL39L
RPL36AL1	3.32226e-155	0.450699	1	1	4.89501e-151	1som_nne	RPL36AL
GRAMD2A1	6.28619e-155	0.837151	0.844	0.398	9.26207e-151	1som_nne	GRAMD2A
SIX1	1.77527e-154	0.618334	0.546	0.153	2.61568e-150	1som_nne	SIX1
HMGB11	1.55535e-146	0.708706	1	0.999	2.29165e-142	1som_nne	HMGB1
HAS2	8.38058e-146	0.325994	0.281	0.048	1.23479e-141	1som_nne	HAS2
BRINP1	4.70995e-142	0.337546	0.286	0.051	6.93965e-138	1som_nne	BRINP1
ENSGALG00000027805	7.2773e-139	0.48424	0.432	0.11	1.07224e-134	1som_nne	ENSGALG00000027805
IRX1	1.21405e-134	0.561706	0.377	0.089	1.78878e-130	1som_nne	IRX1
IRF6	1.87509e-134	0.502836	0.518	0.153	2.76276e-130	1som_nne	IRF6
FABP3	1.48268e-128	0.773084	0.809	0.373	2.18458e-124	1som_nne	FABP3
TSPAN131	8.99245e-128	0.829827	0.913	0.597	1.32495e-123	1som_nne	TSPAN13
ENSGALG000000512661	2.57719e-127	0.729678	0.984	0.887	3.79723e-123	1som_nne	ENSGALG00000051266
ATP5MC1	1.09106e-125	0.605669	1	0.992	1.60756e-121	1som_nne	ATP5MC1
MYL3	8.23325e-125	0.530652	0.38	0.096	1.21309e-120	1som_nne	MYL3
SNRPF1	1.72236e-122	0.636585	0.994	0.952	2.53772e-118	1som_nne	SNRPF
RPL361	5.62295e-117	0.432553	1	0.999	8.28486e-113	1som_nne	RPL36
EMILIN2	2.91771e-116	0.43703	0.34	0.082	4.29895e-112	1som_nne	EMILIN2
SHISA21	1.49039e-115	0.957773	0.985	0.754	2.19594e-111	1som_nne	SHISA2
KRT7	4.64776e-115	0.492425	0.373	0.096	6.84801e-111	1som_nne	KRT7
WDR1	6.1902e-115	0.977455	0.856	0.554	9.12065e-111	1som_nne	WDR1
MPZL3	8.5343e-113	0.706037	0.797	0.404	1.25744e-108	1som_nne	MPZL3
ARHGAP8	2.32197e-109	0.340161	0.286	0.063	3.42119e-105	1som_nne	ARHGAP8
RHPN2	8.4872e-106	0.425933	0.365	0.1	1.2505e-101	1som_nne	RHPN2
FAM89A	1.28884e-105	0.884083	0.817	0.508	1.89897e-101	1som_nne	FAM89A
TOMM71	1.89075e-105	0.534545	1	0.982	2.78583e-101	1som_nne	TOMM7
SVBP1	1.25457e-104	0.603965	0.988	0.922	1.84849e-100	1som_nne	SVBP
AP1S3	6.67635e-104	0.704881	0.956	0.752	9.83693e-100	1som_nne	AP1S3
FGF12	1.101e-102	0.583308	0.589	0.239	1.62222e-98	1som_nne	FGF12
ENSGALG000000433291	2.80765e-102	0.388242	1	1	4.13679e-98	1som_nne	ENSGALG00000043329
RPL351	8.37736e-101	0.3444	1	1	1.23432e-96	1som_nne	RPL35
RPL141	8.79677e-101	0.35359	1	1	1.29612e-96	1som_nne	RPL14
CSRP2	1.31249e-99	0.466909	0.524	0.192	1.93382e-95	1som_nne	CSRP2
ATP5J2	1.25799e-98	0.542164	0.999	0.97	1.85352e-94	1som_nne	ATP5J2
SEC61G1	1.17456e-94	0.66083	0.975	0.87	1.7306e-90	1som_nne	SEC61G
LASP11	1.40443e-93	0.701579	0.912	0.659	2.06928e-89	1som_nne	LASP1
ID21	2.48389e-93	0.79097	0.969	0.822	3.65977e-89	1som_nne	ID2
COX4I11	6.73705e-93	0.473479	1	0.992	9.92637e-89	1som_nne	COX4I1
ASTL	2.83544e-91	0.708045	0.314	0.085	4.17774e-87	1som_nne	ASTL
RPL221	6.05192e-91	0.325324	1	1	8.9169e-87	1som_nne	RPL22
DYNC1I1	7.72503e-91	0.410817	0.432	0.143	1.13821e-86	1som_nne	DYNC1I1
HN11	7.79076e-91	0.706671	0.987	0.901	1.14789e-86	1som_nne	HN1
ATP5I1	1.17202e-87	0.651796	0.991	0.943	1.72685e-83	1som_nne	ATP5I
ACTR3	1.22766e-87	0.61898	0.935	0.749	1.80883e-83	1som_nne	ACTR3
EYA2	2.43197e-86	0.29745	0.261	0.063	3.58327e-82	1som_nne	EYA2
USMG51	1.27786e-85	0.557752	0.972	0.906	1.88279e-81	1som_nne	USMG5
CITED4	5.26962e-85	0.593754	0.524	0.22	7.76426e-81	1som_nne	CITED4
SPON1	1.89799e-81	0.578904	0.691	0.356	2.7965e-77	1som_nne	SPON1
HDGF1	2.85764e-80	0.498139	0.997	0.985	4.21045e-76	1som_nne	HDGF
ENSGALG000000486121	4.52134e-79	0.328259	1	1	6.66174e-75	1som_nne	ENSGALG00000048612
COX7C1	1.09713e-78	0.635105	1	0.981	1.61651e-74	1som_nne	COX7C
METRNL	1.09872e-78	0.603314	0.711	0.392	1.61886e-74	1som_nne	METRNL
CYCS	2.88361e-77	0.488195	1	0.98	4.24872e-73	1som_nne	CYCS
CAPZA21	1.75059e-76	0.541644	0.965	0.821	2.57933e-72	1som_nne	CAPZA2
ENSGALG00000016570	2.72792e-75	0.410614	0.408	0.148	4.01931e-71	1som_nne	ENSGALG00000016570
AIG1	2.11564e-74	0.526289	0.733	0.391	3.11719e-70	1som_nne	AIG1
ENSGALG00000004400	2.55053e-73	0.263047	0.281	0.079	3.75795e-69	1som_nne	ENSGALG00000004400
FOS	3.2134e-73	0.53844	0.325	0.106	4.73463e-69	1som_nne	FOS
ACTN1	2.08594e-72	0.533301	0.638	0.322	3.07342e-68	1som_nne	ACTN1
LAPTM4A1	7.86942e-72	0.625751	0.845	0.588	1.15948e-67	1som_nne	LAPTM4A
ADAM12	8.70683e-72	0.276412	0.264	0.073	1.28286e-67	1som_nne	ADAM12
NET1	1.11423e-71	0.622261	0.654	0.351	1.64171e-67	1som_nne	NET1
ENSGALG000000335691	3.26779e-71	0.53542	0.957	0.836	4.81476e-67	1som_nne	ENSGALG00000033569
SLC43A2	6.51138e-71	0.350819	0.368	0.128	9.59386e-67	1som_nne	SLC43A2
CRIP1	2.72834e-70	0.495876	0.602	0.295	4.01993e-66	1som_nne	CRIP1
UQCRQ1	5.78271e-70	0.479652	0.979	0.909	8.52024e-66	1som_nne	UQCRQ
MDK1	9.53936e-70	0.3988	1	0.964	1.40553e-65	1som_nne	MDK
SALL11	2.34439e-68	0.604519	0.758	0.45	3.45422e-64	1som_nne	SALL1
RPL22L11	1.45769e-67	0.42372	1	0.995	2.14776e-63	1som_nne	RPL22L1
MSX1	2.4414e-67	0.658257	0.748	0.42	3.59717e-63	1som_nne	MSX1
EMB	1.85425e-66	0.424331	0.49	0.209	2.73204e-62	1som_nne	EMB
DAG1	2.89118e-66	0.614375	0.82	0.537	4.25987e-62	1som_nne	DAG1
S100A11	3.36859e-66	0.533426	0.71	0.413	4.96328e-62	1som_nne	S100A11
LSP1P1	4.02934e-66	0.404668	0.486	0.212	5.93684e-62	1som_nne	LSP1P1
NDUFA6	3.26682e-65	0.532414	0.931	0.841	4.81333e-61	1som_nne	NDUFA6
UBE2D31	4.88781e-65	0.484459	0.966	0.88	7.2017e-61	1som_nne	UBE2D3
MYL9	6.79252e-65	0.55097	0.94	0.796	1.00081e-60	1som_nne	MYL9
MFGE81	5.32964e-64	0.561062	0.834	0.536	7.85269e-60	1som_nne	MFGE8
SMAD6	1.25689e-63	0.279526	0.3	0.098	1.8519e-59	1som_nne	SMAD6
C12orf661	2.02038e-63	0.534241	0.77	0.506	2.97683e-59	1som_nne	C12orf66
ENSGALG000000538711	6.68701e-63	0.493652	0.999	0.901	9.85264e-59	1som_nne	ENSGALG00000053871
B3GNT7	4.00738e-62	0.277663	0.267	0.08	5.90447e-58	1som_nne	B3GNT7
SMAD1	1.61838e-61	0.474543	0.614	0.317	2.38453e-57	1som_nne	SMAD1
ELOVL1	3.23719e-61	0.39775	0.371	0.143	4.76967e-57	1som_nne	ELOVL1
LRP11	7.59619e-61	0.390867	0.529	0.243	1.11922e-56	1som_nne	LRP11
PACSIN1	1.15923e-60	0.295209	0.265	0.082	1.708e-56	1som_nne	PACSIN1
DGUOK	1.69792e-60	0.545772	0.925	0.744	2.50172e-56	1som_nne	DGUOK
NT5DC2	2.42387e-60	0.501957	0.948	0.797	3.57134e-56	1som_nne	NT5DC2
BASP1	3.89689e-60	0.589252	0.987	0.934	5.74167e-56	1som_nne	BASP1
COPB11	9.11734e-59	0.457177	0.607	0.317	1.34335e-54	1som_nne	COPB1
ATP1A1	1.23039e-58	0.577129	0.766	0.485	1.81286e-54	1som_nne	ATP1A1
BMP4	2.32362e-58	0.292941	0.286	0.094	3.42362e-54	1som_nne	BMP4
S100A6	1.52283e-57	0.433726	0.426	0.182	2.24374e-53	1som_nne	S100A6
AHCY	2.51526e-57	0.50094	0.926	0.77	3.70598e-53	1som_nne	AHCY
SMIM4	5.4963e-57	0.472699	0.92	0.762	8.09825e-53	1som_nne	SMIM4
TKT	1.22934e-56	0.418682	0.981	0.925	1.81131e-52	1som_nne	TKT
RPS201	4.44866e-56	0.22444	1	1	6.55465e-52	1som_nne	RPS20
BTG2	9.54723e-56	0.419494	0.44	0.196	1.40669e-51	1som_nne	BTG2
SLC25A5	1.75937e-54	0.387587	0.996	0.973	2.59225e-50	1som_nne	SLC25A5
WFDC2	2.42298e-54	0.306953	0.392	0.158	3.57002e-50	1som_nne	WFDC2
OCLN	7.54806e-54	0.263462	0.325	0.12	1.11213e-49	1som_nne	OCLN
STIM1	7.0398e-53	0.282481	0.327	0.124	1.03724e-48	1som_nne	STIM1
NDRG1	9.67909e-53	0.308069	0.378	0.153	1.42612e-48	1som_nne	NDRG1
RPS71	9.81414e-53	0.258258	1	1	1.44602e-48	1som_nne	RPS7
FAM161A1	1.42308e-52	0.274596	0.393	0.161	2.09676e-48	1som_nne	FAM161A
SIX31	1.63396e-52	0.482987	0.636	0.325	2.40748e-48	1som_nne	SIX3
MCAM	1.93789e-52	0.321913	0.39	0.163	2.85529e-48	1som_nne	MCAM
TMOD41	1.12775e-51	0.300768	0.362	0.146	1.66163e-47	1som_nne	TMOD4
CXCL12	1.13668e-51	0.376365	0.434	0.193	1.67478e-47	1som_nne	CXCL12
KCNAB1	2.4367e-51	0.501389	0.483	0.239	3.59024e-47	1som_nne	KCNAB1
FILIP1	4.39521e-51	0.249461	0.281	0.097	6.4759e-47	1som_nne	FILIP1
TXNDC17	7.90747e-51	0.435869	0.968	0.892	1.16509e-46	1som_nne	TXNDC17
RAB8A1	1.53674e-50	0.468426	0.667	0.408	2.26423e-46	1som_nne	RAB8A
MRPL131	4.70085e-50	0.457839	0.901	0.751	6.92623e-46	1som_nne	MRPL13
ENSGALG000000342181	5.68709e-49	0.36769	0.985	0.939	8.37935e-45	1som_nne	ENSGALG00000034218
TOX2	2.43479e-48	0.253999	0.281	0.101	3.58741e-44	1som_nne	TOX2
SPOCK31	3.18239e-48	0.445595	0.588	0.324	4.68894e-44	1som_nne	SPOCK3
SNTA1	3.69425e-48	0.218189	0.253	0.086	5.4431e-44	1som_nne	SNTA1
GLUL	3.8275e-48	0.391119	0.514	0.261	5.63944e-44	1som_nne	GLUL
UNC5B	1.29328e-47	0.319358	0.446	0.205	1.90551e-43	1som_nne	UNC5B
BAMBI	2.32299e-47	0.302398	0.389	0.168	3.4227e-43	1som_nne	BAMBI
SLC25A221	2.9446e-47	0.44129	0.663	0.4	4.33858e-43	1som_nne	SLC25A22
ECE11	5.20137e-47	0.329964	0.473	0.225	7.66371e-43	1som_nne	ECE1
UQCR10	5.34325e-47	0.401246	1	0.982	7.87274e-43	1som_nne	UQCR10
ENSGALG000000507991	5.46831e-47	0.404759	0.622	0.356	8.057e-43	1som_nne	ENSGALG00000050799
URM11	6.1561e-47	0.358237	0.993	0.958	9.07039e-43	1som_nne	URM1
POGLUT2	8.36023e-47	0.42534	0.701	0.437	1.2318e-42	1som_nne	POGLUT2
G3BP11	9.61312e-47	0.442411	0.91	0.723	1.4164e-42	1som_nne	G3BP1
ENSGALG000000515981	1.29819e-46	0.357153	0.997	0.976	1.91275e-42	1som_nne	ENSGALG00000051598
SNRPGP151	2.05378e-46	0.339668	1	0.985	3.02604e-42	1som_nne	SNRPGP15
ENSGALG00000048776	2.10075e-46	0.312279	0.405	0.181	3.09525e-42	1som_nne	ENSGALG00000048776
TNNI1	3.14264e-46	0.249653	0.308	0.118	4.63037e-42	1som_nne	TNNI1
SLC25A4	3.39535e-46	0.330284	0.514	0.26	5.00271e-42	1som_nne	SLC25A4
CCDC25	3.73635e-46	0.460838	0.75	0.511	5.50514e-42	1som_nne	CCDC25
ENSGALG00000011296	3.82214e-46	0.213936	0.283	0.103	5.63154e-42	1som_nne	ENSGALG00000011296
ENSGALG00000004509	9.81911e-46	0.398007	1	0.978	1.44675e-41	1som_nne	ENSGALG00000004509
SDHC1	1.32181e-45	0.452734	0.856	0.646	1.94755e-41	1som_nne	SDHC
HMGA2	1.50044e-45	0.212307	0.265	0.094	2.21075e-41	1som_nne	HMGA2
UBE2S	1.63183e-45	0.374153	0.524	0.273	2.40434e-41	1som_nne	UBE2S
CYTB1	2.95125e-45	0.610122	0.862	0.681	4.34838e-41	1som_nne	CYTB
TRABD2B	4.35157e-45	0.255184	0.281	0.105	6.4116e-41	1som_nne	TRABD2B
ITGB5	8.09152e-45	0.379715	0.467	0.232	1.1922e-40	1som_nne	ITGB5
ENSGALG00000036871	1.93217e-44	0.208589	0.268	0.097	2.84686e-40	1som_nne	ENSGALG00000036871
ATP1B1	2.57489e-44	0.462593	0.745	0.496	3.79384e-40	1som_nne	ATP1B1
ENSGALG00000035994	3.61882e-44	0.286696	0.415	0.19	5.33196e-40	1som_nne	ENSGALG00000035994
ATP2B1	4.56611e-44	0.47936	0.717	0.458	6.72771e-40	1som_nne	ATP2B1
ATP5G3	6.68385e-44	0.281643	1	0.998	9.84798e-40	1som_nne	ATP5G3
RPL291	7.81387e-44	0.218409	1	1	1.1513e-39	1som_nne	RPL29
PHACTR31	8.18474e-44	0.318392	0.477	0.232	1.20594e-39	1som_nne	PHACTR3
FKBP9	1.09124e-43	0.370624	0.589	0.328	1.60783e-39	1som_nne	FKBP9
PDIA31	2.01206e-43	0.441569	0.937	0.761	2.96456e-39	1som_nne	PDIA3
2024-06-01	3.15146e-43	0.643903	0.535	0.305	4.64336e-39	1som_nne	JUN
ENSGALG00000028135	5.5413e-43	0.377919	0.536	0.286	8.16455e-39	1som_nne	ENSGALG00000028135
KLF3	9.72997e-43	0.249334	0.32	0.13	1.43361e-38	1som_nne	KLF3
AMY1A	1.39502e-42	0.247243	0.32	0.132	2.05543e-38	1som_nne	AMY1A
CDH1	1.94494e-42	0.341729	0.465	0.232	2.86567e-38	1som_nne	CDH1
VOPP1	3.65193e-42	0.426066	0.61	0.367	5.38075e-38	1som_nne	VOPP1
ORAOV11	4.27073e-42	0.408952	0.856	0.661	6.29249e-38	1som_nne	ORAOV1
POLR2L1	4.30585e-42	0.321423	0.996	0.967	6.34423e-38	1som_nne	POLR2L
MT3	5.31415e-42	0.264314	0.408	0.193	7.82987e-38	1som_nne	MT3
TTC39A	8.49929e-42	0.20526	0.267	0.099	1.25229e-37	1som_nne	TTC39A
SST	9.3592e-42	0.493433	0.501	0.275	1.37898e-37	1som_nne	SST
MT4	1.08976e-41	0.354372	0.692	0.444	1.60566e-37	1som_nne	MT4
B3GNT5	1.78582e-41	0.294734	0.429	0.206	2.63122e-37	1som_nne	B3GNT5
LEPROTL1	2.25529e-41	0.341395	0.604	0.346	3.32294e-37	1som_nne	LEPROTL1
ENSGALG00000044225	3.02731e-41	0.234864	0.317	0.13	4.46044e-37	1som_nne	ENSGALG00000044225
EDF11	3.39241e-41	0.366197	0.972	0.907	4.99838e-37	1som_nne	EDF1
CLDN1	2.11925e-40	0.313616	0.906	0.6	3.1225e-36	1som_nne	CLDN1
ENSGALG000000135651	4.9607e-40	0.377674	0.819	0.6	7.30909e-36	1som_nne	ENSGALG00000013565
VAT1L	9.01624e-40	0.239097	0.305	0.126	1.32845e-35	1som_nne	VAT1L
DENR1	1.2258e-39	0.341679	0.96	0.909	1.80609e-35	1som_nne	DENR
LGMN	1.35762e-39	0.378087	0.543	0.312	2.00031e-35	1som_nne	LGMN
CISD2	3.61314e-39	0.374121	0.926	0.793	5.3236e-35	1som_nne	CISD2
FBXO21	5.40916e-39	0.230937	0.33	0.142	7.96986e-35	1som_nne	FBXO21
TIMM101	5.70637e-39	0.340603	0.96	0.903	8.40776e-35	1som_nne	TIMM10
RPF21	8.54221e-39	0.380817	0.854	0.63	1.25861e-34	1som_nne	RPF2
CRTC2	9.44739e-39	0.237889	0.324	0.14	1.39198e-34	1som_nne	CRTC2
LSM61	1.04443e-38	0.366312	0.963	0.885	1.53886e-34	1som_nne	LSM6
CACNG3	1.40539e-38	0.251532	0.327	0.142	2.0707e-34	1som_nne	CACNG3
BTF31	1.48432e-38	0.317261	0.985	0.954	2.187e-34	1som_nne	BTF3
BSG1	1.68196e-38	0.394356	0.971	0.814	2.4782e-34	1som_nne	BSG
IRAK2	1.96132e-38	0.31148	0.513	0.277	2.88981e-34	1som_nne	IRAK2
AKR1D1	2.84847e-38	0.468734	0.803	0.603	4.19694e-34	1som_nne	AKR1D1
RPS27L	3.4415e-38	0.388783	0.675	0.434	5.07071e-34	1som_nne	RPS27L
ZNF7061	3.56966e-38	0.346467	0.951	0.906	5.25954e-34	1som_nne	ZNF706
FKBP21	4.43577e-38	0.364457	0.747	0.496	6.53566e-34	1som_nne	FKBP2
PFN21	5.22331e-38	0.40174	0.881	0.741	7.69602e-34	1som_nne	PFN2
NDUFA21	8.82619e-38	0.39029	0.923	0.785	1.30045e-33	1som_nne	NDUFA2
COX5A	1.332e-37	0.257896	1	0.995	1.96257e-33	1som_nne	COX5A
ENSGALG00000009792	1.382e-37	0.233566	0.368	0.17	2.03624e-33	1som_nne	ENSGALG00000009792
TCF12	3.1362e-37	0.421893	0.925	0.843	4.62087e-33	1som_nne	TCF12
ORAI1	3.78277e-37	0.36799	0.524	0.301	5.57354e-33	1som_nne	ORAI1
RALBP11	4.3997e-37	0.362169	0.931	0.79	6.48252e-33	1som_nne	RALBP1
SEC61A2	4.75183e-37	0.239557	0.286	0.118	7.00135e-33	1som_nne	SEC61A2
GATSL2	1.33673e-36	0.280512	0.437	0.221	1.96953e-32	1som_nne	GATSL2
ARID3A	1.53918e-36	0.409546	0.613	0.385	2.26783e-32	1som_nne	ARID3A
VAPA	1.80372e-36	0.352763	0.937	0.775	2.6576e-32	1som_nne	VAPA
CBX31	1.81764e-36	0.3048	0.985	0.961	2.67811e-32	1som_nne	CBX3
SMIM7	1.94151e-36	0.355643	0.926	0.796	2.86062e-32	1som_nne	SMIM7
LLPH1	2.09595e-36	0.358059	0.953	0.869	3.08817e-32	1som_nne	LLPH
BRD71	2.64307e-36	0.350724	0.931	0.837	3.8943e-32	1som_nne	BRD7
ACTG1	2.6793e-36	0.287502	0.999	0.992	3.94768e-32	1som_nne	ACTG1
MND1	4.25275e-36	0.368907	0.664	0.435	6.266e-32	1som_nne	MND1
MRPS14	4.49956e-36	0.400105	0.778	0.569	6.62965e-32	1som_nne	MRPS14
TMEM38A	4.68646e-36	0.237491	0.323	0.143	6.90503e-32	1som_nne	TMEM38A
CDC261	6.1899e-36	0.390306	0.757	0.548	9.1202e-32	1som_nne	CDC26
FGFR31	1.13346e-35	0.264983	0.823	0.527	1.67003e-31	1som_nne	FGFR3
TMBIM61	1.21709e-35	0.400858	0.847	0.64	1.79327e-31	1som_nne	TMBIM6
H1-101	1.54162e-35	0.338437	0.608	0.378	2.27142e-31	1som_nne	H1-10
C5orf241	1.59385e-35	0.369507	0.713	0.478	2.34837e-31	1som_nne	C5orf24
SUCLG21	2.72225e-35	0.372442	0.757	0.512	4.01097e-31	1som_nne	SUCLG2
BCL7A	3.99246e-35	0.203159	0.256	0.102	5.88249e-31	1som_nne	BCL7A
GALNT6	6.27968e-35	0.223559	0.401	0.194	9.25247e-31	1som_nne	GALNT6
PFDN41	1.43634e-34	0.339242	0.966	0.9	2.11631e-30	1som_nne	PFDN4
PDCD51	2.50465e-34	0.319674	0.976	0.93	3.69035e-30	1som_nne	PDCD5
SSBP21	3.64004e-34	0.318548	0.554	0.322	5.36324e-30	1som_nne	SSBP2
HOMER2	7.65547e-34	0.245323	0.376	0.181	1.12796e-29	1som_nne	HOMER2
FGFR4	1.19425e-33	0.239765	0.323	0.148	1.75961e-29	1som_nne	FGFR4
SLC2A14	1.25925e-33	0.298327	0.47	0.251	1.85538e-29	1som_nne	SLC2A14
ESRP2	1.6726e-33	0.257325	0.383	0.189	2.46441e-29	1som_nne	ESRP2
RHOA	1.96142e-33	0.256207	0.996	0.99	2.88995e-29	1som_nne	RHOA
PDHB	2.35235e-33	0.360243	0.829	0.644	3.46595e-29	1som_nne	PDHB
ENSGALG000000410301	3.74484e-33	0.349275	0.741	0.507	5.51764e-29	1som_nne	ENSGALG00000041030
ERP291	4.33757e-33	0.362668	0.862	0.68	6.39097e-29	1som_nne	ERP29
GALNT111	5.88052e-33	0.283355	0.473	0.256	8.66437e-29	1som_nne	GALNT11
ENSGALG00000031328	8.75915e-33	0.230944	0.321	0.148	1.29057e-28	1som_nne	ENSGALG00000031328
TIMM44	8.89517e-33	0.31179	0.969	0.895	1.31061e-28	1som_nne	TIMM44
TIMM131	2.41327e-32	0.29519	0.988	0.955	3.55572e-28	1som_nne	TIMM13
RARG	2.56668e-32	0.21831	0.317	0.145	3.78175e-28	1som_nne	RARG
ENSGALG00000040263	2.66091e-32	0.456999	0.504	0.304	3.92059e-28	1som_nne	ENSGALG00000040263
MDH2	2.8533e-32	0.292972	0.991	0.965	4.20406e-28	1som_nne	MDH2
ZDHHC61	2.87447e-32	0.357718	0.776	0.56	4.23524e-28	1som_nne	ZDHHC6
SERF21	3.0011e-32	0.356181	0.629	0.403	4.42182e-28	1som_nne	SERF2
TNNC2	3.15191e-32	0.293397	0.417	0.222	4.64403e-28	1som_nne	TNNC2
RAB3A	4.18612e-32	0.223613	0.289	0.128	6.16783e-28	1som_nne	RAB3A
ENSGALG000000482361	4.33454e-32	0.272969	0.499	0.276	6.38651e-28	1som_nne	ENSGALG00000048236
ENSGALG000000537661	7.76857e-32	0.304075	0.99	0.907	1.14462e-27	1som_nne	ENSGALG00000053766
MOXD1	1.14355e-31	0.310506	0.496	0.281	1.6849e-27	1som_nne	MOXD1
CMIP	1.19861e-31	0.238371	0.386	0.191	1.76602e-27	1som_nne	CMIP
ESCO2	2.44363e-31	0.207804	0.281	0.125	3.60045e-27	1som_nne	ESCO2
FBLIM1	5.88801e-31	0.264562	0.371	0.184	8.67539e-27	1som_nne	FBLIM1
IGFBP2	9.50219e-31	0.242538	0.418	0.22	1.40005e-26	1som_nne	IGFBP2
LIMA1	9.72e-31	0.26381	0.451	0.246	1.43214e-26	1som_nne	LIMA1
POLR2K1	1.25905e-30	0.349063	0.773	0.59	1.85509e-26	1som_nne	POLR2K
PTK7	1.28297e-30	0.326494	0.589	0.366	1.89033e-26	1som_nne	PTK7
ENSGALG000000473231	1.84984e-30	0.267372	0.492	0.28	2.72555e-26	1som_nne	ENSGALG00000047323
SERP1	2.28887e-30	0.278732	0.996	0.958	3.37242e-26	1som_nne	SERP1
CD24	2.89735e-30	0.353639	0.872	0.744	4.26896e-26	1som_nne	CD24
ADSS1	2.9234e-30	0.293591	0.972	0.911	4.30734e-26	1som_nne	ADSS
CNN2	4.23717e-30	0.30105	0.538	0.323	6.24305e-26	1som_nne	CNN2
SEC621	4.32982e-30	0.34335	0.839	0.621	6.37956e-26	1som_nne	SEC62
ENSGALG00000036310	5.37916e-30	0.270886	0.604	0.371	7.92566e-26	1som_nne	ENSGALG00000036310
GM2A1	6.72186e-30	0.340524	0.627	0.407	9.90399e-26	1som_nne	GM2A
FKBP1A	8.49856e-30	0.267951	0.994	0.975	1.25218e-25	1som_nne	FKBP1A
GNPTAB	9.55745e-30	0.33131	0.567	0.349	1.40819e-25	1som_nne	GNPTAB
PLS31	2.56079e-29	0.337843	0.81	0.598	3.77307e-25	1som_nne	PLS3
NSDHL	3.01709e-29	0.226452	0.377	0.192	4.44537e-25	1som_nne	NSDHL
ST14	3.83447e-29	0.243687	0.465	0.258	5.64971e-25	1som_nne	ST14
ENSGALG000000526721	4.1875e-29	0.306077	0.873	0.711	6.16986e-25	1som_nne	ENSGALG00000052672
NUDT2	9.47015e-29	0.232273	0.362	0.182	1.39533e-24	1som_nne	NUDT2
DLG51	1.01736e-28	0.251104	0.429	0.235	1.49898e-24	1som_nne	DLG5
RHEB1	1.46959e-28	0.32534	0.816	0.642	2.16529e-24	1som_nne	RHEB
CFDP11	2.08496e-28	0.315606	0.811	0.628	3.07198e-24	1som_nne	CFDP1
HSBP11	3.1698e-28	0.299183	0.985	0.931	4.67038e-24	1som_nne	HSBP1
ID1	3.95174e-28	0.471687	0.906	0.738	5.8225e-24	1som_nne	ID1
TMEM132A	4.79166e-28	0.2284	0.386	0.203	7.06003e-24	1som_nne	TMEM132A
MMGT1	8.5727e-28	0.334135	0.661	0.445	1.2631e-23	1som_nne	MMGT1
FDFT1	1.11012e-27	0.390313	0.501	0.304	1.63565e-23	1som_nne	FDFT1
EIF1	1.20793e-27	0.209229	1	0.997	1.77976e-23	1som_nne	EIF1
MIDN1	1.42502e-27	0.268849	0.474	0.272	2.09963e-23	1som_nne	MIDN
NDUFC2	1.78063e-27	0.287013	0.99	0.954	2.62358e-23	1som_nne	NDUFC2
ELOVL5	2.16243e-27	0.346336	0.751	0.549	3.18612e-23	1som_nne	ELOVL5
LAMB1	4.48877e-27	0.2867	0.779	0.565	6.61376e-23	1som_nne	LAMB1
CTSB	4.59255e-27	0.312182	0.623	0.41	6.76667e-23	1som_nne	CTSB
IDH21	5.30325e-27	0.291881	0.901	0.711	7.81381e-23	1som_nne	IDH2
TPM1	5.35476e-27	0.272582	0.9	0.802	7.8897e-23	1som_nne	TPM1
SLC29A41	9.83205e-27	0.256054	0.417	0.227	1.44865e-22	1som_nne	SLC29A4
ARL6IP51	1.13633e-26	0.299401	0.675	0.456	1.67427e-22	1som_nne	ARL6IP5
RARRES1	1.21619e-26	0.237687	0.405	0.22	1.79194e-22	1som_nne	RARRES1
RAN	1.50222e-26	0.217983	1	0.996	2.21338e-22	1som_nne	RAN
MRPS6	3.14641e-26	0.30423	0.869	0.719	4.63592e-22	1som_nne	MRPS6
HMGN11	3.39976e-26	0.286737	0.973	0.916	5.0092e-22	1som_nne	HMGN1
ACSL1	3.44886e-26	0.275921	0.384	0.213	5.08155e-22	1som_nne	ACSL1
PIGBOS11	4.07442e-26	0.326455	0.931	0.844	6.00325e-22	1som_nne	PIGBOS1
NPC21	4.50805e-26	0.253623	0.617	0.397	6.64216e-22	1som_nne	NPC2
PDAP11	4.91852e-26	0.270407	0.943	0.886	7.24694e-22	1som_nne	PDAP1
RNF131	5.17041e-26	0.312523	0.809	0.608	7.61808e-22	1som_nne	RNF13
RHOB1	7.58479e-26	0.304492	0.513	0.317	1.11754e-21	1som_nne	RHOB
UPF21	9.88446e-26	0.313347	0.61	0.411	1.45638e-21	1som_nne	UPF2
NAA501	1.54208e-25	0.26391	0.567	0.354	2.2721e-21	1som_nne	NAA50
AKR1A1	1.64328e-25	0.288367	0.675	0.459	2.4212e-21	1som_nne	AKR1A1
NDUFB10	2.21495e-25	0.28394	0.969	0.932	3.26351e-21	1som_nne	NDUFB10
CMTM3	2.69617e-25	0.270538	0.532	0.326	3.97253e-21	1som_nne	CMTM3
BCL2L1	3.01182e-25	0.272487	0.543	0.335	4.43761e-21	1som_nne	BCL2L1
CUTC	4.06308e-25	0.268262	0.492	0.302	5.98654e-21	1som_nne	CUTC
EIF3E	4.35481e-25	0.251987	0.982	0.952	6.41638e-21	1som_nne	EIF3E
TOMM6	4.45659e-25	0.26555	0.987	0.963	6.56633e-21	1som_nne	TOMM6
RGN	4.65136e-25	0.385116	0.602	0.417	6.85332e-21	1som_nne	RGN
TMEM241	4.98143e-25	0.202024	0.371	0.198	7.33964e-21	1som_nne	TMEM241
LSM121	5.39192e-25	0.276118	0.842	0.677	7.94446e-21	1som_nne	LSM12
NIPSNAP2	5.54706e-25	0.2724	0.888	0.763	8.17304e-21	1som_nne	NIPSNAP2
ENSGALG000000532741	6.04862e-25	0.27805	0.613	0.411	8.91203e-21	1som_nne	ENSGALG00000053274
ENSGALG000000474251	6.63413e-25	0.225402	0.486	0.286	9.77473e-21	1som_nne	ENSGALG00000047425
ZNF143	8.24708e-25	0.276614	0.614	0.403	1.21513e-20	1som_nne	ZNF143
AAR2	9.88332e-25	0.241623	0.426	0.242	1.45621e-20	1som_nne	AAR2
MEX3A1	1.12242e-24	0.34118	0.761	0.596	1.65377e-20	1som_nne	MEX3A
HTRA1	2.02664e-24	0.209625	0.521	0.313	2.98605e-20	1som_nne	HTRA1
TMEM14A1	2.04543e-24	0.29642	0.655	0.448	3.01373e-20	1som_nne	TMEM14A
MRPS25	2.60973e-24	0.297193	0.887	0.761	3.84518e-20	1som_nne	MRPS25
SAP181	2.61677e-24	0.223507	0.999	0.987	3.85555e-20	1som_nne	SAP18
DNAJC191	2.74577e-24	0.282262	0.86	0.726	4.04562e-20	1som_nne	DNAJC19
TSHZ2	3.59738e-24	0.342074	0.253	0.121	5.30038e-20	1som_nne	TSHZ2
POLR3K	4.59222e-24	0.298979	0.589	0.385	6.76617e-20	1som_nne	POLR3K
RBM341	4.69181e-24	0.307792	0.632	0.433	6.91292e-20	1som_nne	RBM34
PCBD1	4.77007e-24	0.30019	0.732	0.537	7.02823e-20	1som_nne	PCBD1
ENSGALG000000405461	4.81784e-24	0.249459	0.535	0.331	7.09861e-20	1som_nne	ENSGALG00000040546
PDLIM1	4.85719e-24	0.233333	0.433	0.253	7.15658e-20	1som_nne	PDLIM1
RALGAPA1	5.75334e-24	0.276636	0.495	0.307	8.47697e-20	1som_nne	RALGAPA1
DCTD1	6.29141e-24	0.233514	0.524	0.317	9.26976e-20	1som_nne	DCTD
CDK11	8.35661e-24	0.281076	0.981	0.937	1.23126e-19	1som_nne	CDK1
ATP5PF	8.70499e-24	0.240386	1	0.986	1.28259e-19	1som_nne	ATP5PF
SFT2D1	1.16849e-23	0.306958	0.675	0.468	1.72165e-19	1som_nne	SFT2D1
ENSGALG00000012808	1.21478e-23	0.207425	0.399	0.222	1.78986e-19	1som_nne	ENSGALG00000012808
AMFR	2.4346e-23	0.225304	0.439	0.259	3.58714e-19	1som_nne	AMFR
SEC61A11	2.54928e-23	0.241435	0.602	0.388	3.7561e-19	1som_nne	SEC61A1
IAH1	2.64549e-23	0.298506	0.865	0.741	3.89786e-19	1som_nne	IAH1
NCOR21	2.85469e-23	0.308223	0.685	0.497	4.2061e-19	1som_nne	NCOR2
TCEA11	5.10774e-23	0.276001	0.882	0.742	7.52574e-19	1som_nne	TCEA1
CXXC5	5.42593e-23	0.283012	0.835	0.671	7.99456e-19	1som_nne	CXXC5
TCF251	6.85629e-23	0.226978	0.495	0.3	1.01021e-18	1som_nne	TCF25
UBE2V11	7.22254e-23	0.282786	0.87	0.744	1.06417e-18	1som_nne	UBE2V1
ENSGALG000000520261	8.49397e-23	0.254349	0.617	0.405	1.2515e-18	1som_nne	ENSGALG00000052026
GPATCH111	9.08936e-23	0.28936	0.7	0.515	1.33923e-18	1som_nne	GPATCH11
SEC11A1	1.86515e-22	0.289965	0.892	0.745	2.74812e-18	1som_nne	SEC11A
ERGIC3	2.01332e-22	0.227012	0.429	0.254	2.96642e-18	1som_nne	ERGIC3
CD276	2.12366e-22	0.246991	0.658	0.456	3.12901e-18	1som_nne	CD276
NDUFAF11	2.37885e-22	0.299196	0.804	0.63	3.50499e-18	1som_nne	NDUFAF1
TRMT1L	3.10594e-22	0.345847	0.717	0.559	4.5763e-18	1som_nne	TRMT1L
SSU72	3.19918e-22	0.231119	0.535	0.339	4.71367e-18	1som_nne	SSU72
MORF4L21	3.48233e-22	0.248005	0.686	0.491	5.13087e-18	1som_nne	MORF4L2
NPTN1	4.1147e-22	0.219228	0.595	0.379	6.0626e-18	1som_nne	NPTN
MAP2K21	4.93847e-22	0.289683	0.68	0.484	7.27634e-18	1som_nne	MAP2K2
ND4L	5.23105e-22	0.29236	0.561	0.373	7.70743e-18	1som_nne	ND4L
CTSV	5.4345e-22	0.235965	0.8	0.612	8.00719e-18	1som_nne	CTSV
ENSGALG000000480341	7.35332e-22	0.280482	0.863	0.707	1.08344e-17	1som_nne	ENSGALG00000048034
LIN28A	7.63006e-22	0.260484	0.878	0.771	1.12421e-17	1som_nne	LIN28A
PDIA6	8.78387e-22	0.262959	0.891	0.697	1.29422e-17	1som_nne	PDIA6
CNIH1	1.57289e-21	0.266412	0.813	0.652	2.3175e-17	1som_nne	CNIH1
MTA21	1.69637e-21	0.218407	0.468	0.285	2.49944e-17	1som_nne	MTA2
NDUFA5	1.75587e-21	0.258581	0.934	0.872	2.5871e-17	1som_nne	NDUFA5
NMT1	1.96149e-21	0.235312	0.583	0.38	2.89006e-17	1som_nne	NMT1
MCRIP2	2.39132e-21	0.227547	0.384	0.221	3.52337e-17	1som_nne	MCRIP2
ENSGALG00000034735	2.49431e-21	0.253128	0.56	0.366	3.67512e-17	1som_nne	ENSGALG00000034735
SLC16A9	4.10853e-21	0.206966	0.457	0.275	6.05351e-17	1som_nne	SLC16A9
TIMP21	5.84981e-21	0.213697	0.405	0.236	8.61911e-17	1som_nne	TIMP2
IER3IP11	6.07683e-21	0.257357	0.903	0.791	8.95359e-17	1som_nne	IER3IP1
DBI	8.676e-21	0.223464	0.996	0.977	1.27832e-16	1som_nne	DBI
COX6C	1.15984e-20	0.231638	0.99	0.982	1.70892e-16	1som_nne	COX6C
PAIP2B1	1.21527e-20	0.240015	0.89	0.756	1.79058e-16	1som_nne	PAIP2B
TGIF1	1.24048e-20	0.241688	0.498	0.317	1.82773e-16	1som_nne	TGIF1
MSL1	1.37441e-20	0.252456	0.501	0.327	2.02506e-16	1som_nne	MSL1
ENSGALG00000006899	1.97365e-20	0.22365	0.997	0.986	2.90797e-16	1som_nne	ENSGALG00000006899
ITM2A1	2.09679e-20	0.234135	0.872	0.705	3.0894e-16	1som_nne	ITM2A
ARPC2	3.1511e-20	0.228513	0.922	0.815	4.64284e-16	1som_nne	ARPC2
UQCRC1	3.81605e-20	0.275555	0.863	0.736	5.62257e-16	1som_nne	UQCRC1
ERP441	4.07982e-20	0.236319	0.536	0.351	6.0112e-16	1som_nne	ERP44
C14H16orf451	4.23853e-20	0.289778	0.764	0.618	6.24505e-16	1som_nne	C14H16orf45
DCXR	4.83822e-20	0.244232	0.776	0.606	7.12863e-16	1som_nne	DCXR
SPG21	4.85896e-20	0.236624	0.513	0.329	7.1592e-16	1som_nne	SPG21
ABRACL	6.28404e-20	0.23994	0.788	0.622	9.25891e-16	1som_nne	ABRACL
BCKDHB	6.91231e-20	0.201339	0.356	0.205	1.01846e-15	1som_nne	BCKDHB
OGDH	7.87813e-20	0.20731	0.482	0.303	1.16076e-15	1som_nne	OGDH
SUDS31	8.11465e-20	0.253859	0.652	0.468	1.19561e-15	1som_nne	SUDS3
SRP14	9.3692e-20	0.270058	0.909	0.848	1.38046e-15	1som_nne	SRP14
LMAN2	1.03649e-19	0.271502	0.8	0.623	1.52717e-15	1som_nne	LMAN2
FAM122A1	1.12402e-19	0.242657	0.58	0.394	1.65613e-15	1som_nne	FAM122A
TANGO2	1.36437e-19	0.210064	0.498	0.312	2.01026e-15	1som_nne	TANGO2
HES4	1.67022e-19	0.290053	0.589	0.409	2.4609e-15	1som_nne	HES4
NT5DC1	2.06442e-19	0.216996	0.487	0.31	3.04171e-15	1som_nne	NT5DC1
TMEM50A	2.10897e-19	0.246669	0.766	0.577	3.10735e-15	1som_nne	TMEM50A
MGST31	2.34493e-19	0.230498	0.954	0.871	3.45503e-15	1som_nne	MGST3
DYNLRB1	2.42451e-19	0.237043	0.963	0.904	3.57227e-15	1som_nne	DYNLRB1
NVL1	3.14971e-19	0.233832	0.647	0.445	4.64078e-15	1som_nne	NVL
UBL5	3.30594e-19	0.223807	0.975	0.925	4.87097e-15	1som_nne	UBL5
SMARCA41	3.66819e-19	0.27448	0.726	0.567	5.40471e-15	1som_nne	SMARCA4
CENPQ	4.01182e-19	0.225415	0.577	0.392	5.91102e-15	1som_nne	CENPQ
RWDD31	5.33363e-19	0.217186	0.539	0.355	7.85857e-15	1som_nne	RWDD3
LLGL11	5.77642e-19	0.217707	0.389	0.232	8.51097e-15	1som_nne	LLGL1
DHRS7	6.39548e-19	0.211732	0.63	0.437	9.4231e-15	1som_nne	DHRS7
ND3	9.3354e-19	0.333048	0.856	0.645	1.37548e-14	1som_nne	ND3
HNRNPA2B1	1.03576e-18	0.20233	0.994	0.975	1.52609e-14	1som_nne	HNRNPA2B1
S100A101	1.16831e-18	0.269093	0.82	0.692	1.72139e-14	1som_nne	S100A10
DNAJC151	1.28242e-18	0.24854	0.667	0.487	1.88952e-14	1som_nne	DNAJC15
MYL12B	1.29237e-18	0.218038	0.558	0.365	1.90418e-14	1som_nne	MYL12B
ENSGALG000000340501	1.37445e-18	0.206325	0.697	0.499	2.02512e-14	1som_nne	ENSGALG00000034050
COX20	1.45029e-18	0.232694	0.745	0.561	2.13686e-14	1som_nne	COX20
ACP1	1.60537e-18	0.247101	0.932	0.873	2.36535e-14	1som_nne	ACP1
SS18	1.98898e-18	0.2657	0.879	0.774	2.93057e-14	1som_nne	SS18
CHMP1B	2.38978e-18	0.222221	0.596	0.415	3.52109e-14	1som_nne	CHMP1B
EIF1AX1	3.37019e-18	0.206801	0.987	0.949	4.96563e-14	1som_nne	EIF1AX
SYT12	3.48702e-18	0.230697	0.381	0.233	5.13778e-14	1som_nne	SYT12
ENSGALG000000345911	3.67286e-18	0.2394	0.686	0.514	5.41159e-14	1som_nne	ENSGALG00000034591
PIM11	4.4924e-18	0.275876	0.507	0.338	6.61911e-14	1som_nne	PIM1
UBAC1	4.55573e-18	0.267901	0.583	0.415	6.71242e-14	1som_nne	UBAC1
PFDN1	4.82149e-18	0.255883	0.875	0.771	7.10398e-14	1som_nne	PFDN1
CD99	5.62335e-18	0.20657	0.39	0.24	8.28544e-14	1som_nne	CD99
FH	6.9313e-18	0.25877	0.714	0.541	1.02126e-13	1som_nne	FH
CDC371	7.05549e-18	0.236954	0.571	0.389	1.03956e-13	1som_nne	CDC37
SLC35B11	7.95223e-18	0.247955	0.841	0.71	1.17168e-13	1som_nne	SLC35B1
EHBP11	8.15313e-18	0.25297	0.845	0.68	1.20128e-13	1som_nne	EHBP1
C7orf501	8.42878e-18	0.213814	0.527	0.351	1.2419e-13	1som_nne	C7orf50
ENSGALG00000004725	9.44047e-18	0.227532	0.638	0.467	1.39096e-13	1som_nne	ENSGALG00000004725
RAD23B1	1.24355e-17	0.21134	0.579	0.392	1.83224e-13	1som_nne	RAD23B
COII1	1.40559e-17	0.291795	0.856	0.689	2.07099e-13	1som_nne	COII
SH3BGRL3	1.64115e-17	0.233768	0.791	0.658	2.41807e-13	1som_nne	SH3BGRL3
QPRT1	1.68602e-17	0.266578	0.735	0.571	2.48419e-13	1som_nne	QPRT
ALDH9A1	2.76729e-17	0.22854	0.729	0.556	4.07732e-13	1som_nne	ALDH9A1
RPN2	3.06362e-17	0.228234	0.794	0.61	4.51394e-13	1som_nne	RPN2
ARL8BL1	3.21359e-17	0.225369	0.694	0.505	4.73491e-13	1som_nne	ARL8BL
CCNC	3.31021e-17	0.213381	0.52	0.348	4.87726e-13	1som_nne	CCNC
EMC3	3.644e-17	0.223715	0.611	0.437	5.36907e-13	1som_nne	EMC3
ENSGALG00000037737	3.70063e-17	0.289393	0.635	0.48	5.4525e-13	1som_nne	ENSGALG00000037737
DLD	4.41931e-17	0.202838	0.495	0.329	6.51141e-13	1som_nne	DLD
WEE1	4.48442e-17	0.27487	0.577	0.421	6.60734e-13	1som_nne	WEE1
ZFAND6	4.62159e-17	0.240454	0.666	0.497	6.80946e-13	1som_nne	ZFAND6
HSP90B11	5.32347e-17	0.233761	0.948	0.802	7.8436e-13	1som_nne	HSP90B1
ENSGALG000000147191	7.47949e-17	0.228801	0.429	0.27	1.10203e-12	1som_nne	ENSGALG00000014719
DCPS	7.55735e-17	0.231199	0.733	0.565	1.1135e-12	1som_nne	DCPS
HDAC2	8.02261e-17	0.213255	0.971	0.932	1.18205e-12	1som_nne	HDAC2
AIMP1	8.03675e-17	0.221325	0.963	0.912	1.18414e-12	1som_nne	AIMP1
PIN4	8.89819e-17	0.227378	0.925	0.838	1.31106e-12	1som_nne	PIN4
NFS1	9.3718e-17	0.205252	0.47	0.31	1.38084e-12	1som_nne	NFS1
NELFCD	1.06556e-16	0.21434	0.57	0.389	1.57e-12	1som_nne	NELFCD
TRAM1L1	1.27861e-16	0.255088	0.857	0.747	1.8839e-12	1som_nne	TRAM1L1
BLOC1S4	1.32776e-16	0.225864	0.619	0.436	1.95632e-12	1som_nne	BLOC1S4
UQCRFS1	1.34523e-16	0.218428	0.965	0.921	1.98206e-12	1som_nne	UQCRFS1
HDAC1	2.51762e-16	0.206032	0.501	0.332	3.70946e-12	1som_nne	HDAC1
CETN11	2.72868e-16	0.25275	0.75	0.594	4.02043e-12	1som_nne	CETN1
KDELR21	3.20346e-16	0.208667	0.866	0.738	4.71997e-12	1som_nne	KDELR2
SQLE1	3.82382e-16	0.211483	0.495	0.333	5.63402e-12	1som_nne	SQLE
CNIH4	3.91243e-16	0.244212	0.819	0.676	5.76458e-12	1som_nne	CNIH4
RALA	4.53986e-16	0.230948	0.819	0.688	6.68903e-12	1som_nne	RALA
CNN3	5.48682e-16	0.220905	0.772	0.614	8.08427e-12	1som_nne	CNN3
MGST11	5.62917e-16	0.225363	0.692	0.523	8.29403e-12	1som_nne	MGST1
MSMO11	5.97514e-16	0.351668	0.62	0.454	8.80378e-12	1som_nne	MSMO1
ENY2	8.03863e-16	0.223009	0.976	0.938	1.18441e-11	1som_nne	ENY2
LACTB2	9.74432e-16	0.210105	0.427	0.276	1.43573e-11	1som_nne	LACTB2
PPP1R2	1.00624e-15	0.236533	0.819	0.652	1.48259e-11	1som_nne	PPP1R2
CCZ11	1.09349e-15	0.209084	0.523	0.355	1.61115e-11	1som_nne	CCZ1
TUBB31	1.33011e-15	0.246501	0.919	0.805	1.95978e-11	1som_nne	TUBB3
UBE2D2	1.45892e-15	0.204127	0.934	0.887	2.14957e-11	1som_nne	UBE2D2
ENSGALG000000242951	1.49847e-15	0.239427	0.619	0.457	2.20785e-11	1som_nne	ENSGALG00000024295
CTSD	1.75042e-15	0.202668	0.518	0.349	2.57906e-11	1som_nne	CTSD
PSMB3	1.83009e-15	0.222989	0.957	0.894	2.69646e-11	1som_nne	PSMB3
UQCRC2	3.60133e-15	0.223908	0.817	0.698	5.30621e-11	1som_nne	UQCRC2
MAP1S1	8.97622e-15	0.210872	0.595	0.435	1.32256e-10	1som_nne	MAP1S
PLK1	1.17075e-14	0.269698	0.758	0.607	1.72498e-10	1som_nne	PLK1
ENSGALG00000040713	1.38095e-14	0.221708	0.77	0.641	2.03469e-10	1som_nne	ENSGALG00000040713
HOOK3	1.39191e-14	0.212179	0.607	0.432	2.05084e-10	1som_nne	HOOK3
PHF10	1.71471e-14	0.214484	0.542	0.385	2.52646e-10	1som_nne	PHF10
POLR2F	2.56067e-14	0.241723	0.866	0.779	3.77289e-10	1som_nne	POLR2F
HADH	2.94098e-14	0.203359	0.839	0.731	4.33324e-10	1som_nne	HADH
SREK1IP11	5.44856e-14	0.207247	0.577	0.42	8.0279e-10	1som_nne	SREK1IP1
CIAO2B	7.98406e-14	0.237474	0.67	0.536	1.17637e-09	1som_nne	CIAO2B
FAM192A1	1.03639e-13	0.203251	0.895	0.808	1.52702e-09	1som_nne	FAM192A
MACF1	1.18606e-13	0.212176	0.608	0.442	1.74754e-09	1som_nne	MACF1
CASC41	1.68883e-13	0.213943	0.82	0.671	2.48832e-09	1som_nne	CASC4
HIKESHI	6.36217e-13	0.207348	0.847	0.756	9.37402e-09	1som_nne	HIKESHI
RANGAP1	6.64163e-13	0.222994	0.767	0.65	9.78578e-09	1som_nne	RANGAP1
BTG1	1.34907e-12	0.212951	0.794	0.68	1.98771e-08	1som_nne	BTG1
SELENOT1	2.27078e-12	0.2016	0.763	0.623	3.34576e-08	1som_nne	SELENOT
TCEB1	1.07836e-11	0.206779	0.76	0.616	1.58885e-07	1som_nne	TCEB1
FDPS	3.19116e-10	0.252545	0.688	0.585	4.70185e-06	1som_nne	FDPS
HINTW	8.77715e-08	0.254037	0.602	0.481	0.00129322	1som_nne	HINTW
HESX11	0	1.61045	0.921	0.411	0	1som_undecided	HESX1
SHISA22	0	1.57656	0.999	0.737	0	1som_undecided	SHISA2
SIX32	0	1.31316	0.8	0.288	0	1som_undecided	SIX3
DDX512	0	1.26868	0.958	0.563	0	1som_undecided	DDX51
FRZB1	0	1.24201	0.975	0.703	0	1som_undecided	FRZB
FEZF21	0	1.12433	0.633	0.122	0	1som_undecided	FEZF2
ID22	0	1.0955	0.978	0.811	0	1som_undecided	ID2
HN12	0	1.09236	0.993	0.895	0	1som_undecided	HN1
ENSGALG000000475322	0	1.07831	0.999	0.968	0	1som_undecided	ENSGALG00000047532
FLAD12	0	1.03809	0.824	0.32	0	1som_undecided	FLAD1
TSHZ21	0	1.01569	0.421	0.095	0	1som_undecided	TSHZ2
GRAMD2A2	0	0.999009	0.833	0.37	0	1som_undecided	GRAMD2A
YEATS41	0	0.9309	0.952	0.708	0	1som_undecided	YEATS4
CYP26A1	0	0.901684	0.684	0.267	0	1som_undecided	CYP26A1
ROMO12	0	0.880739	0.997	0.917	0	1som_undecided	ROMO1
EPCAM2	0	0.880061	0.981	0.752	0	1som_undecided	EPCAM
NDUFA12	0	0.82232	0.986	0.823	0	1som_undecided	NDUFA1
C14orf22	0	0.822016	0.997	0.943	0	1som_undecided	C14orf2
OTUB12	0	0.768006	0.998	0.927	0	1som_undecided	OTUB1
ENSGALG000000515982	0	0.684859	0.999	0.975	0	1som_undecided	ENSGALG00000051598
ZIC11	0	0.645715	0.433	0.09	0	1som_undecided	ZIC1
RPL62	0	0.602888	1	1	0	1som_undecided	RPL6
RPL382	0	0.582419	1	1	0	1som_undecided	RPL38
RPLP12	0	0.568353	1	1	0	1som_undecided	RPLP1
RPL342	0	0.559249	1	1	0	1som_undecided	RPL34
RPLP22	0	0.410862	1	1	0	1som_undecided	RPLP2
FST1	6.18541e-298	0.717134	0.508	0.157	9.11358e-294	1som_undecided	FST
RPL212	2.06317e-297	0.391273	1	1	3.03988e-293	1som_undecided	RPL21
ENSGALG000000487761	7.04142e-289	0.636401	0.489	0.158	1.03748e-284	1som_undecided	ENSGALG00000048776
SFRP21	1.71234e-288	0.811096	0.938	0.694	2.52297e-284	1som_undecided	SFRP2
EFNB21	3.74873e-285	0.525863	0.396	0.103	5.52338e-281	1som_undecided	EFNB2
SNRPF2	3.84881e-284	0.630481	0.986	0.95	5.67083e-280	1som_undecided	SNRPF
G3BP12	1.84637e-273	0.77359	0.928	0.709	2.72044e-269	1som_undecided	G3BP1
HDGF2	1.43022e-256	0.5962	0.998	0.985	2.10728e-252	1som_undecided	HDGF
MFGE82	6.84576e-249	0.752756	0.841	0.515	1.00865e-244	1som_undecided	MFGE8
THOC71	1.06549e-247	0.563418	0.997	0.965	1.5699e-243	1som_undecided	THOC7
RPL36AL2	1.5434e-241	0.34686	1	1	2.27404e-237	1som_undecided	RPL36AL
2024-06-02	5.47133e-237	0.891139	0.617	0.281	8.06145e-233	1som_undecided	JUN
SEC61G2	1.11214e-234	0.610918	0.97	0.864	1.63863e-230	1som_undecided	SEC61G
SVBP2	2.01609e-234	0.579201	0.984	0.918	2.97051e-230	1som_undecided	SVBP
GRP1	4.83468e-233	0.473804	0.254	0.052	7.12341e-229	1som_undecided	GRP
ENSGALG000000402631	1.52464e-231	0.828588	0.601	0.281	2.2464e-227	1som_undecided	ENSGALG00000040263
RPS202	1.12311e-228	0.296635	1	1	1.65479e-224	1som_undecided	RPS20
USMG52	2.6355e-228	0.583177	0.973	0.902	3.88315e-224	1som_undecided	USMG5
RAX1	4.5989e-227	0.461836	0.348	0.094	6.77602e-223	1som_undecided	RAX
NPM11	3.6127e-215	0.374838	1	1	5.32295e-211	1som_undecided	NPM1
PDCD41	1.80512e-214	0.6254	0.939	0.796	2.65966e-210	1som_undecided	PDCD4
ENSGALG000000538712	1.26935e-213	0.586833	0.99	0.895	1.87026e-209	1som_undecided	ENSGALG00000053871
RPL39L2	1.08823e-207	0.28983	1	1	1.6034e-203	1som_undecided	RPL39L
TMOD42	9.54974e-206	0.393672	0.396	0.128	1.40706e-201	1som_undecided	TMOD4
MFAP21	1.38976e-203	0.625946	0.881	0.617	2.04768e-199	1som_undecided	MFAP2
CNTNAP11	3.59514e-202	0.401045	0.377	0.117	5.29708e-198	1som_undecided	CNTNAP1
FAM161A2	1.0786e-201	0.438245	0.417	0.143	1.58921e-197	1som_undecided	FAM161A
UBE2D32	2.31916e-200	0.57741	0.968	0.874	3.41705e-196	1som_undecided	UBE2D3
SALL12	1.05966e-198	0.667533	0.741	0.432	1.5613e-194	1som_undecided	SALL1
TUBB32	6.39917e-194	0.672145	0.945	0.795	9.42853e-190	1som_undecided	TUBB3
FGFR32	4.17821e-193	0.578908	0.844	0.506	6.15617e-189	1som_undecided	FGFR3
CRLF1	1.03504e-188	0.411432	0.388	0.131	1.52503e-184	1som_undecided	CRLF1
RPL122	3.38229e-187	0.267289	1	1	4.98347e-183	1som_undecided	RPL12
C12orf662	2.46494e-181	0.58564	0.761	0.489	3.63185e-177	1som_undecided	C12orf66
COPB12	4.62593e-179	0.505755	0.611	0.298	6.81584e-175	1som_undecided	COPB1
RHOB2	4.39505e-177	0.547092	0.604	0.295	6.47567e-173	1som_undecided	RHOB
VSTM2L1	1.09142e-176	0.56425	0.607	0.3	1.6081e-172	1som_undecided	VSTM2L
FDFT11	3.29517e-176	0.681967	0.573	0.283	4.85511e-172	1som_undecided	FDFT1
PFN22	5.20364e-176	0.593708	0.903	0.73	7.66704e-172	1som_undecided	PFN2
LRRN11	2.12005e-174	0.581887	0.698	0.386	3.12368e-170	1som_undecided	LRRN1
ENSGALG000000512662	5.07429e-174	0.495741	0.966	0.883	7.47645e-170	1som_undecided	ENSGALG00000051266
LMO11	2.22968e-172	0.511868	0.766	0.43	3.28521e-168	1som_undecided	LMO1
TAFA1	8.27003e-171	0.318732	0.271	0.074	1.21851e-166	1som_undecided	TAFA1
EDF12	3.31845e-169	0.505324	0.973	0.903	4.88941e-165	1som_undecided	EDF1
LAPTM4A2	3.91209e-167	0.58717	0.829	0.573	5.76407e-163	1som_undecided	LAPTM4A
MSMO12	6.13844e-166	0.729669	0.711	0.433	9.04438e-162	1som_undecided	MSMO1
CDH111	9.57252e-166	0.424859	0.614	0.294	1.41041e-161	1som_undecided	CDH11
ENSGALG000000342182	3.90802e-164	0.457355	0.981	0.937	5.75808e-160	1som_undecided	ENSGALG00000034218
HMGB12	1.22848e-163	0.355941	1	0.999	1.81004e-159	1som_undecided	HMGB1
ATP5MC11	4.05841e-162	0.37294	0.998	0.992	5.97967e-158	1som_undecided	ATP5MC1
RPL362	2.02856e-161	0.322324	1	0.999	2.98888e-157	1som_undecided	RPL36
METTL24	2.30537e-161	0.493666	0.523	0.243	3.39674e-157	1som_undecided	METTL24
DYL11	2.80574e-161	0.428984	0.997	0.981	4.13397e-157	1som_undecided	DYL1
LARP71	5.60723e-158	0.439068	0.964	0.801	8.26169e-154	1som_undecided	LARP7
PPP1R17	2.72587e-156	0.380065	0.288	0.089	4.0163e-152	1som_undecided	PPP1R17
HNRNPA2B11	2.58196e-154	0.417387	0.988	0.974	3.80426e-150	1som_undecided	HNRNPA2B1
SPSB41	4.00539e-152	0.444291	0.507	0.23	5.90154e-148	1som_undecided	SPSB4
BSG2	2.36308e-150	0.50286	0.962	0.805	3.48176e-146	1som_undecided	BSG
ENSGALG000000045091	5.69985e-150	0.430597	0.999	0.977	8.39816e-146	1som_undecided	ENSGALG00000004509
TSPAN132	1.4966e-149	0.525587	0.845	0.583	2.20509e-145	1som_undecided	TSPAN13
RPF22	1.0115e-148	0.544295	0.84	0.617	1.49035e-144	1som_undecided	RPF2
TMED31	7.32687e-147	0.425	0.449	0.193	1.07954e-142	1som_undecided	TMED3
SOX2	1.7875e-144	0.354878	0.366	0.137	2.6337e-140	1som_undecided	SOX2
MIDN2	2.01641e-144	0.411959	0.533	0.253	2.97098e-140	1som_undecided	MIDN
HNRNPH3	7.07971e-143	0.376861	0.997	0.989	1.04312e-138	1som_undecided	HNRNPH3
SMIM71	8.30768e-143	0.495002	0.915	0.788	1.22405e-138	1som_undecided	SMIM7
POMC1	2.00365e-142	0.367325	0.351	0.132	2.95218e-138	1som_undecided	POMC
TIMM441	3.28251e-141	0.481171	0.961	0.891	4.83645e-137	1som_undecided	TIMM44
EHBP12	6.31865e-141	0.522227	0.872	0.666	9.3099e-137	1som_undecided	EHBP1
CYCS1	1.16419e-140	0.394337	0.997	0.979	1.71532e-136	1som_undecided	CYCS
SHFM12	1.90718e-139	0.355478	0.997	0.978	2.81004e-135	1som_undecided	SHFM1
RHOA1	4.52702e-139	0.355477	0.998	0.99	6.67011e-135	1som_undecided	RHOA
BCL7A1	3.17071e-137	0.275115	0.28	0.09	4.67172e-133	1som_undecided	BCL7A
SLC25A222	4.11092e-137	0.516494	0.649	0.384	6.05703e-133	1som_undecided	SLC25A22
ENSGALG000000410302	6.56046e-137	0.511389	0.738	0.492	9.66619e-133	1som_undecided	ENSGALG00000041030
MDH21	4.28676e-134	0.391181	0.988	0.963	6.31612e-130	1som_undecided	MDH2
PDIA32	1.61821e-133	0.501345	0.932	0.75	2.38427e-129	1som_undecided	PDIA3
RPL142	8.57603e-131	0.243548	1	1	1.26359e-126	1som_undecided	RPL14
CDK12	4.83572e-129	0.481053	0.982	0.934	7.12496e-125	1som_undecided	CDK1
ENSGALG000000433292	1.29459e-128	0.270169	1	1	1.90745e-124	1som_undecided	ENSGALG00000043329
IDH22	2.08418e-127	0.479159	0.898	0.699	3.07083e-123	1som_undecided	IDH2
ENSGALG000000482362	7.79957e-127	0.392735	0.523	0.259	1.14919e-122	1som_undecided	ENSGALG00000048236
ZDHHC62	2.41364e-125	0.509061	0.77	0.546	3.55625e-121	1som_undecided	ZDHHC6
ENSGALG000000537662	4.23763e-125	0.407964	0.99	0.902	6.24372e-121	1som_undecided	ENSGALG00000053766
TPPP3	3.35095e-123	0.279843	0.3	0.108	4.9373e-119	1som_undecided	TPPP3
RPL222	1.53091e-122	0.237288	1	1	2.25564e-118	1som_undecided	RPL22
SAP182	5.68828e-122	0.336287	0.998	0.987	8.38112e-118	1som_undecided	SAP18
FAM107B1	2.85164e-121	0.410552	0.511	0.259	4.2016e-117	1som_undecided	FAM107B
CAPN101	3.13755e-121	0.346437	0.387	0.164	4.62286e-117	1som_undecided	CAPN10
CDK9	2.07832e-120	0.315324	0.382	0.159	3.0622e-116	1som_undecided	CDK9
RAN1	4.10903e-120	0.304656	1	0.996	6.05424e-116	1som_undecided	RAN
ENSGALG000000335692	6.39437e-120	0.405043	0.929	0.831	9.42146e-116	1som_undecided	ENSGALG00000033569
CDC34	2.0052e-118	0.435172	0.656	0.388	2.95447e-114	1som_undecided	CDC34
THY11	4.35927e-118	0.335899	0.433	0.2	6.42295e-114	1som_undecided	THY1
ENSGALG000000377371	5.43969e-118	0.534326	0.698	0.464	8.01484e-114	1som_undecided	ENSGALG00000037737
SPOCK32	2.1321e-117	0.4184	0.569	0.308	3.14143e-113	1som_undecided	SPOCK3
PDCD52	2.46448e-117	0.384782	0.98	0.927	3.63116e-113	1som_undecided	PDCD5
SNRPGP152	9.79176e-117	0.340863	0.997	0.985	1.44272e-112	1som_undecided	SNRPGP15
PGM11	4.68767e-116	0.45876	0.73	0.478	6.90681e-112	1som_undecided	PGM1
TMBIM62	6.69526e-116	0.461594	0.833	0.628	9.86479e-112	1som_undecided	TMBIM6
DPYSL21	9.8739e-116	0.467179	0.878	0.723	1.45482e-111	1som_undecided	DPYSL2
CFDP12	4.99504e-115	0.472854	0.819	0.615	7.3597e-111	1som_undecided	CFDP1
UBE2S1	1.00868e-114	0.40534	0.501	0.259	1.48618e-110	1som_undecided	UBE2S
BID1	9.10669e-113	0.421339	0.928	0.813	1.34178e-108	1som_undecided	BID
LEPROTL11	6.23989e-112	0.410867	0.58	0.331	9.19385e-108	1som_undecided	LEPROTL1
MGST32	5.84182e-111	0.401427	0.955	0.865	8.60734e-107	1som_undecided	MGST3
ECE12	6.82419e-111	0.362468	0.443	0.211	1.00548e-106	1som_undecided	ECE1
SDCBP1	6.8689e-111	0.405678	0.956	0.873	1.01206e-106	1som_undecided	SDCBP
SLC35B12	2.43957e-110	0.453501	0.859	0.7	3.59446e-106	1som_undecided	SLC35B1
OTX11	9.86131e-110	0.371001	0.449	0.217	1.45297e-105	1som_undecided	OTX1
UBB	1.21411e-109	0.267363	1	0.997	1.78886e-105	1som_undecided	UBB
MDK2	2.03456e-109	0.319633	0.999	0.961	2.99772e-105	1som_undecided	MDK
LSM4	6.76609e-108	0.443336	0.649	0.409	9.96915e-104	1som_undecided	LSM4
ATP5J21	3.38062e-107	0.340573	0.994	0.968	4.98101e-103	1som_undecided	ATP5J2
SETD21	7.17331e-107	0.366508	0.45	0.22	1.05692e-102	1som_undecided	SETD2
SFRP11	1.7224e-106	0.391395	0.624	0.357	2.53778e-102	1som_undecided	SFRP1
SERPINE21	8.9734e-106	0.388394	0.552	0.303	1.32214e-101	1som_undecided	SERPINE2
MRAS1	1.7705e-105	0.473214	0.689	0.447	2.60866e-101	1som_undecided	MRAS
NDUFA61	1.0836e-103	0.420831	0.93	0.835	1.59657e-99	1som_undecided	NDUFA6
CYTB2	1.78358e-103	0.703062	0.79	0.676	2.62792e-99	1som_undecided	CYTB
COX4I12	3.40118e-103	0.309471	0.999	0.991	5.0113e-99	1som_undecided	COX4I1
RDH51	5.47577e-103	0.408236	0.624	0.386	8.068e-99	1som_undecided	RDH5
CBX32	9.93306e-103	0.332509	0.988	0.96	1.46354e-98	1som_undecided	CBX3
DUSP61	1.8967e-102	0.319846	0.298	0.119	2.7946e-98	1som_undecided	DUSP6
ENSGALG000000235461	2.9561e-102	0.42577	0.643	0.405	4.35552e-98	1som_undecided	ENSGALG00000023546
PIM12	7.94888e-102	0.420736	0.562	0.321	1.17119e-97	1som_undecided	PIM1
RPL352	3.05671e-101	0.212043	1	1	4.50375e-97	1som_undecided	RPL35
ENSGALG000000480342	6.92725e-101	0.416642	0.879	0.695	1.02066e-96	1som_undecided	ENSGALG00000048034
GDI1	8.50048e-101	0.38639	0.964	0.918	1.25246e-96	1som_undecided	GDI1
TCEA12	1.00918e-99	0.41908	0.873	0.734	1.48692e-95	1som_undecided	TCEA1
AHCYL21	3.5807e-99	0.22902	0.264	0.098	5.27581e-95	1som_undecided	AHCYL2
NDUFAF12	3.92351e-99	0.437589	0.804	0.619	5.7809e-95	1som_undecided	NDUFAF1
MAP1LC3B1	4.91094e-99	0.441533	0.735	0.517	7.23578e-95	1som_undecided	MAP1LC3B
METAP21	9.38746e-99	0.367866	0.939	0.854	1.38315e-94	1som_undecided	METAP2
ARMC6	1.17505e-98	0.288841	0.372	0.168	1.73132e-94	1som_undecided	ARMC6
RAB8A2	2.42672e-97	0.392094	0.64	0.394	3.57552e-93	1som_undecided	RAB8A
ERP292	4.25071e-96	0.428891	0.835	0.671	6.263e-92	1som_undecided	ERP29
CAPZA22	9.53329e-96	0.395799	0.923	0.816	1.40463e-91	1som_undecided	CAPZA2
BTG11	1.23488e-95	0.434191	0.834	0.669	1.81947e-91	1som_undecided	BTG1
EIF1AX2	5.22793e-95	0.331424	0.978	0.948	7.70283e-91	1som_undecided	EIF1AX
HINTW1	7.90798e-95	0.614298	0.737	0.459	1.16516e-90	1som_undecided	HINTW
SDHC2	1.82526e-94	0.432766	0.816	0.636	2.68933e-90	1som_undecided	SDHC
NPC22	9.22651e-93	0.384383	0.619	0.382	1.35943e-88	1som_undecided	NPC2
SLC29A42	1.04892e-92	0.312676	0.428	0.214	1.54547e-88	1som_undecided	SLC29A4
NCOR22	1.08383e-92	0.424561	0.702	0.483	1.59691e-88	1som_undecided	NCOR2
HNRNPKL	1.08261e-91	0.344452	0.432	0.219	1.59511e-87	1som_undecided	HNRNPKL
SLC25A51	1.376e-91	0.306851	0.995	0.971	2.0274e-87	1som_undecided	SLC25A5
AHCY1	1.96616e-91	0.401693	0.891	0.763	2.89694e-87	1som_undecided	AHCY
PAIP2B2	1.63649e-90	0.384068	0.877	0.748	2.41121e-86	1som_undecided	PAIP2B
RHEB2	2.8473e-90	0.376625	0.812	0.631	4.19522e-86	1som_undecided	RHEB
ST6GALNAC2	6.88472e-90	0.259217	0.303	0.128	1.01439e-85	1som_undecided	ST6GALNAC2
HNRNPLL1	7.26586e-90	0.387139	0.688	0.458	1.07055e-85	1som_undecided	HNRNPLL
RALBP12	1.34962e-89	0.373296	0.907	0.783	1.98852e-85	1som_undecided	RALBP1
DUSP191	2.64541e-89	0.399876	0.639	0.413	3.89775e-85	1som_undecided	DUSP19
DMD1	9.16137e-89	0.375049	0.76	0.535	1.34984e-84	1som_undecided	DMD
ENSGALG00000049911	3.73038e-88	0.283403	0.322	0.145	5.49634e-84	1som_undecided	ENSGALG00000049911
CMTM81	1.00976e-87	0.310857	0.949	0.789	1.48778e-83	1som_undecided	CMTM8
ARL5B1	1.43135e-87	0.386365	0.857	0.717	2.10895e-83	1som_undecided	ARL5B
ENSGALG000000434211	2.2159e-87	0.41543	0.725	0.525	3.26491e-83	1som_undecided	ENSGALG00000043421
CHAF1A	5.76706e-87	0.37487	0.7	0.479	8.49719e-83	1som_undecided	CHAF1A
SCRN1	6.62252e-87	0.370165	0.522	0.303	9.75763e-83	1som_undecided	SCRN1
INSIG1	8.64076e-87	0.6355	0.589	0.381	1.27313e-82	1som_undecided	INSIG1
ARMC1	9.62545e-87	0.32879	0.476	0.259	1.41821e-82	1som_undecided	ARMC1
DENR2	8.37664e-86	0.333983	0.956	0.906	1.23421e-81	1som_undecided	DENR
PHACTR32	1.30724e-85	0.322149	0.428	0.221	1.92608e-81	1som_undecided	PHACTR3
RARG1	1.58779e-85	0.245667	0.308	0.135	2.33945e-81	1som_undecided	RARG
ENSGALG00000048465	7.18154e-85	0.246208	0.272	0.112	1.05813e-80	1som_undecided	ENSGALG00000048465
KDELR22	7.51541e-85	0.373127	0.864	0.73	1.10732e-80	1som_undecided	KDELR2
ELMO11	1.00964e-84	0.211712	0.27	0.109	1.4876e-80	1som_undecided	ELMO1
DCTD2	4.14394e-84	0.34877	0.525	0.304	6.10568e-80	1som_undecided	DCTD
PDAP12	1.9048e-83	0.333561	0.942	0.883	2.80653e-79	1som_undecided	PDAP1
SERINC11	2.25329e-83	0.357329	0.654	0.421	3.32e-79	1som_undecided	SERINC1
CD2761	2.46051e-83	0.387352	0.653	0.443	3.62532e-79	1som_undecided	CD276
CDCA91	3.12539e-83	0.32723	0.489	0.271	4.60495e-79	1som_undecided	CDCA9
TIMP22	9.55819e-83	0.315361	0.425	0.223	1.4083e-78	1som_undecided	TIMP2
ACSF2	1.62368e-82	0.21854	0.256	0.104	2.39233e-78	1som_undecided	ACSF2
LINGO11	2.52283e-82	0.276609	0.373	0.181	3.71713e-78	1som_undecided	LINGO1
DARS	1.30567e-81	0.377389	0.833	0.69	1.92377e-77	1som_undecided	DARS
LASP12	6.98025e-81	0.374851	0.826	0.651	1.02847e-76	1som_undecided	LASP1
ENSGALG000000006041	1.47248e-80	0.331622	0.538	0.314	2.16955e-76	1som_undecided	ENSGALG00000000604
RBM141	2.81729e-80	0.385058	0.685	0.488	4.151e-76	1som_undecided	RBM14
MED22	3.21871e-80	0.303293	0.485	0.268	4.74245e-76	1som_undecided	MED22
CBLN21	2.38061e-79	0.245595	0.377	0.183	3.50759e-75	1som_undecided	CBLN2
SUCLG22	3.2535e-79	0.370891	0.704	0.501	4.7937e-75	1som_undecided	SUCLG2
PSMB31	4.42919e-79	0.327092	0.952	0.891	6.52597e-75	1som_undecided	PSMB3
RSU11	1.17249e-78	0.370458	0.688	0.476	1.72755e-74	1som_undecided	RSU1
EHMT11	1.29897e-78	0.357871	0.644	0.427	1.9139e-74	1som_undecided	EHMT1
MSL11	1.38727e-78	0.366776	0.521	0.313	2.04401e-74	1som_undecided	MSL1
RNF132	1.48784e-78	0.370652	0.786	0.597	2.19218e-74	1som_undecided	RNF13
LSM62	2.11707e-78	0.340046	0.953	0.881	3.11929e-74	1som_undecided	LSM6
RAD23A1	2.318e-78	0.340432	0.94	0.875	3.41534e-74	1som_undecided	RAD23A
MAP2K22	2.34282e-78	0.378141	0.686	0.471	3.4519e-74	1som_undecided	MAP2K2
TMEM2411	4.83413e-78	0.256302	0.375	0.186	7.12261e-74	1som_undecided	TMEM241
GSS	9.1421e-78	0.30081	0.433	0.236	1.347e-73	1som_undecided	GSS
CCNL2	1.12331e-77	0.342573	0.539	0.328	1.65508e-73	1som_undecided	CCNL2
AMFR1	1.38263e-77	0.298709	0.449	0.246	2.03717e-73	1som_undecided	AMFR
ENY21	2.41932e-77	0.325222	0.968	0.937	3.56463e-73	1som_undecided	ENY2
ITGA61	2.46746e-77	0.318379	0.478	0.266	3.63556e-73	1som_undecided	ITGA6
VAV31	5.08132e-77	0.288232	0.444	0.24	7.48681e-73	1som_undecided	VAV3
UBE2V12	8.35925e-77	0.359852	0.863	0.736	1.23165e-72	1som_undecided	UBE2V1
PPP1CA	1.00798e-76	0.313567	0.968	0.931	1.48516e-72	1som_undecided	PPP1CA
GATSL21	3.79747e-76	0.265681	0.405	0.211	5.5952e-72	1som_undecided	GATSL2
SEC622	7.54632e-76	0.371349	0.804	0.611	1.11188e-71	1som_undecided	SEC62
NDUFA22	8.05527e-76	0.340171	0.89	0.78	1.18686e-71	1som_undecided	NDUFA2
ARL8BL2	1.21314e-75	0.36146	0.705	0.491	1.78744e-71	1som_undecided	ARL8BL
ENSGALG000000347351	1.48262e-75	0.343868	0.563	0.353	2.18449e-71	1som_undecided	ENSGALG00000034735
HDAC21	3.53071e-75	0.303658	0.968	0.929	5.20214e-71	1som_undecided	HDAC2
MRPS61	4.85955e-75	0.357184	0.849	0.711	7.16006e-71	1som_undecided	MRPS6
MVK	1.38891e-74	0.363121	0.719	0.529	2.04643e-70	1som_undecided	MVK
ENSGALG000000340502	1.46879e-74	0.349671	0.697	0.487	2.16412e-70	1som_undecided	ENSGALG00000034050
DPYSL31	1.5292e-74	0.369777	0.773	0.588	2.25312e-70	1som_undecided	DPYSL3
ENSGALG000000507992	9.26181e-74	0.326812	0.553	0.345	1.36464e-69	1som_undecided	ENSGALG00000050799
P4HB	1.23836e-73	0.34416	0.877	0.74	1.82461e-69	1som_undecided	P4HB
DACH11	3.02263e-73	0.225865	0.318	0.149	4.45354e-69	1som_undecided	DACH1
TIMM132	1.03832e-72	0.281322	0.984	0.953	1.52986e-68	1som_undecided	TIMM13
MAPKAPK3	1.08668e-72	0.211431	0.264	0.114	1.60112e-68	1som_undecided	MAPKAPK3
PSMD11	1.28516e-72	0.31076	0.484	0.282	1.89355e-68	1som_undecided	PSMD11
ENSGALG000000532742	8.1158e-72	0.326191	0.607	0.399	1.19578e-67	1som_undecided	ENSGALG00000053274
TNFRSF91	8.58885e-72	0.273813	0.368	0.189	1.26548e-67	1som_undecided	TNFRSF9
ENSGALG00000032336	8.6537e-72	0.249698	0.356	0.179	1.27504e-67	1som_undecided	ENSGALG00000032336
POLR3H	1.12058e-71	0.201136	0.295	0.133	1.65107e-67	1som_undecided	POLR3H
PLK11	1.14336e-71	0.469007	0.76	0.597	1.68462e-67	1som_undecided	PLK1
UQCRQ2	4.19199e-71	0.307339	0.96	0.906	6.17648e-67	1som_undecided	UQCRQ
ARL6IP52	7.20802e-71	0.365938	0.642	0.445	1.06203e-66	1som_undecided	ARL6IP5
SCG51	8.50028e-71	0.261097	0.395	0.208	1.25243e-66	1som_undecided	SCG5
MACF11	9.10443e-71	0.413487	0.621	0.43	1.34145e-66	1som_undecided	MACF1
ATP6V0D1	2.18069e-70	0.287072	0.418	0.228	3.21303e-66	1som_undecided	ATP6V0D1
UBE2D21	2.47639e-70	0.315601	0.942	0.883	3.64871e-66	1som_undecided	UBE2D2
POLR2K2	2.95072e-70	0.362054	0.76	0.579	4.34758e-66	1som_undecided	POLR2K
COX5A1	4.20196e-70	0.225219	0.999	0.995	6.19117e-66	1som_undecided	COX5A
TRUB1	4.49063e-70	0.314215	0.497	0.295	6.61649e-66	1som_undecided	TRUB1
ENSGALG000000525411	4.82544e-70	0.300898	0.44	0.248	7.1098e-66	1som_undecided	ENSGALG00000052541
RNH1	4.95193e-70	0.348116	0.828	0.68	7.29618e-66	1som_undecided	RNH1
ENSGALG000000313281	8.60063e-70	0.22978	0.297	0.139	1.26722e-65	1som_undecided	ENSGALG00000031328
NUTF2	9.1608e-70	0.263689	0.987	0.962	1.34975e-65	1som_undecided	NUTF2
PPID	9.69976e-70	0.320801	0.897	0.792	1.42916e-65	1som_undecided	PPID
RAB3A1	1.41007e-69	0.217487	0.267	0.12	2.07759e-65	1som_undecided	RAB3A
SPPL31	2.41905e-69	0.332099	0.601	0.394	3.56422e-65	1som_undecided	SPPL3
ZNF740	4.94858e-69	0.207228	0.358	0.178	7.29123e-65	1som_undecided	ZNF740
ORAOV12	5.09465e-69	0.344836	0.809	0.653	7.50645e-65	1som_undecided	ORAOV1
OSCP1	5.59667e-69	0.228964	0.327	0.16	8.24613e-65	1som_undecided	OSCP1
LLPH2	8.36814e-69	0.327075	0.93	0.866	1.23296e-64	1som_undecided	LLPH
ELOVL11	1.05716e-68	0.20029	0.295	0.136	1.55762e-64	1som_undecided	ELOVL1
ENSGALG00000007127	1.095e-68	0.211977	0.361	0.181	1.61337e-64	1som_undecided	ENSGALG00000007127
DCBLD21	1.84015e-68	0.255162	0.377	0.196	2.71128e-64	1som_undecided	DCBLD2
ENSGALG000000258111	2.34634e-68	0.342984	0.631	0.428	3.4571e-64	1som_undecided	ENSGALG00000025811
ELOVL51	3.54748e-68	0.3358	0.722	0.538	5.22686e-64	1som_undecided	ELOVL5
LRIG3	9.4119e-68	0.216739	0.338	0.167	1.38675e-63	1som_undecided	LRIG3
EIF11	1.80296e-67	0.204984	1	0.997	2.65648e-63	1som_undecided	EIF1
SFT2D11	3.14663e-67	0.340867	0.651	0.457	4.63624e-63	1som_undecided	SFT2D1
TOMM72	6.75218e-67	0.252114	0.996	0.982	9.94867e-63	1som_undecided	TOMM7
C7orf502	8.18891e-67	0.323431	0.535	0.339	1.20655e-62	1som_undecided	C7orf50
ENSGALG000000474252	8.40074e-67	0.281747	0.47	0.274	1.23777e-62	1som_undecided	ENSGALG00000047425
UQCRC11	1.26563e-66	0.340466	0.846	0.73	1.86478e-62	1som_undecided	UQCRC1
CNN31	1.62617e-66	0.338668	0.768	0.604	2.39599e-62	1som_undecided	CNN3
LMAN21	2.15744e-66	0.331129	0.798	0.611	3.17878e-62	1som_undecided	LMAN2
HDAC11	3.51504e-66	0.293765	0.525	0.319	5.17905e-62	1som_undecided	HDAC1
HSBP12	5.52888e-66	0.280542	0.97	0.929	8.14625e-62	1som_undecided	HSBP1
DNAJC11	5.89081e-66	0.346131	0.777	0.616	8.67952e-62	1som_undecided	DNAJC1
RASGEF1B1	1.28224e-65	0.274525	0.474	0.276	1.88925e-61	1som_undecided	RASGEF1B
CORO1B	1.51253e-65	0.249982	0.371	0.197	2.22856e-61	1som_undecided	CORO1B
MCAM1	1.89487e-65	0.22011	0.316	0.155	2.7919e-61	1som_undecided	MCAM
SMARCA42	2.20141e-65	0.32735	0.733	0.555	3.24356e-61	1som_undecided	SMARCA4
EIF2B2	5.30177e-64	0.342347	0.769	0.623	7.81163e-60	1som_undecided	EIF2B2
ENSGALG00000041221	3.48572e-63	0.273352	0.375	0.202	5.13586e-59	1som_undecided	ENSGALG00000041221
LMAN1L1	3.62903e-63	0.39414	0.793	0.644	5.34702e-59	1som_undecided	LMAN1L
ENSGALG00000005753	4.15355e-63	0.32615	0.592	0.403	6.11984e-59	1som_undecided	ENSGALG00000005753
GLI21	5.15115e-63	0.223478	0.343	0.175	7.5897e-59	1som_undecided	GLI2
ARF41	7.98787e-63	0.306439	0.923	0.852	1.17693e-58	1som_undecided	ARF4
POFUT1	8.95141e-63	0.297038	0.483	0.29	1.3189e-58	1som_undecided	POFUT1
PDHB1	9.07884e-63	0.314916	0.793	0.636	1.33768e-58	1som_undecided	PDHB
MCRIP1	1.04909e-62	0.332987	0.68	0.501	1.54573e-58	1som_undecided	MCRIP1
CFL21	1.46789e-62	0.332376	0.712	0.538	2.16278e-58	1som_undecided	CFL2
SMO1	1.48369e-62	0.314216	0.573	0.37	2.18607e-58	1som_undecided	SMO
TSPAN6	1.72299e-62	0.306727	0.515	0.323	2.53865e-58	1som_undecided	TSPAN6
GCSH	2.44401e-62	0.286804	0.961	0.919	3.60101e-58	1som_undecided	GCSH
DFFA1	2.79362e-62	0.271851	0.493	0.298	4.11612e-58	1som_undecided	DFFA
SUMO2	3.41688e-62	0.209996	0.998	0.993	5.03444e-58	1som_undecided	SUMO2
MEX3A2	7.18834e-62	0.315368	0.752	0.587	1.05913e-57	1som_undecided	MEX3A
STRA61	8.00232e-62	0.251058	0.401	0.223	1.17906e-57	1som_undecided	STRA6
IAH11	1.26063e-61	0.328277	0.857	0.734	1.85741e-57	1som_undecided	IAH1
ETFA	3.26829e-61	0.311745	0.895	0.804	4.8155e-57	1som_undecided	ETFA
SLC25A1	1.20568e-60	0.219579	0.33	0.17	1.77645e-56	1som_undecided	SLC25A1
PSME3	1.70144e-60	0.31299	0.827	0.696	2.50691e-56	1som_undecided	PSME3
RBSN1	1.79411e-60	0.260943	0.399	0.225	2.64345e-56	1som_undecided	RBSN
SEC61A12	2.20094e-60	0.3031	0.576	0.377	3.24286e-56	1som_undecided	SEC61A1
TCEANC2	1.30811e-59	0.270511	0.468	0.282	1.92737e-55	1som_undecided	TCEANC2
ADK	2.56457e-59	0.313475	0.648	0.464	3.77864e-55	1som_undecided	ADK
CNIH11	2.72036e-59	0.319722	0.78	0.645	4.00818e-55	1som_undecided	CNIH1
ST8SIA21	2.80398e-59	0.239781	0.442	0.258	4.13138e-55	1som_undecided	ST8SIA2
POGLUT21	4.08288e-59	0.301652	0.624	0.427	6.01571e-55	1som_undecided	POGLUT2
GALNT112	4.40331e-59	0.24609	0.428	0.246	6.48784e-55	1som_undecided	GALNT11
ENSGALG00000052202	5.89341e-59	0.321935	0.528	0.349	8.68335e-55	1som_undecided	ENSGALG00000052202
PYCR1	6.41958e-59	0.303362	0.534	0.342	9.45861e-55	1som_undecided	PYCR1
TCF7L21	8.46749e-59	0.279667	0.637	0.44	1.2476e-54	1som_undecided	TCF7L2
ACOT7	9.32188e-59	0.301385	0.822	0.667	1.37349e-54	1som_undecided	ACOT7
ENSGALG000000520262	2.20267e-58	0.306489	0.586	0.395	3.24541e-54	1som_undecided	ENSGALG00000052026
MAP1S2	3.41962e-58	0.306785	0.615	0.422	5.03847e-54	1som_undecided	MAP1S
FAM18B1	4.86107e-58	0.282452	0.515	0.326	7.16229e-54	1som_undecided	FAM18B1
CETN12	5.97221e-58	0.340091	0.744	0.584	8.79945e-54	1som_undecided	CETN1
DAZAP11	8.59792e-58	0.30615	0.804	0.676	1.26682e-53	1som_undecided	DAZAP1
CNTN2	8.68149e-58	0.228392	0.315	0.164	1.27913e-53	1som_undecided	CNTN2
TK1	8.74867e-58	0.319179	0.614	0.427	1.28903e-53	1som_undecided	TK1
YWHAB1	1.49374e-57	0.265381	0.964	0.936	2.20087e-53	1som_undecided	YWHAB
NPTN2	1.6706e-57	0.282097	0.56	0.369	2.46146e-53	1som_undecided	NPTN
GNL21	2.35875e-57	0.30154	0.778	0.615	3.47539e-53	1som_undecided	GNL2
TIPIN	2.43482e-57	0.250656	0.436	0.256	3.58746e-53	1som_undecided	TIPIN
FAAP24	2.78574e-57	0.235214	0.427	0.248	4.10452e-53	1som_undecided	FAAP24
ENSGALG00000013777	3.228e-57	0.249343	0.43	0.251	4.75613e-53	1som_undecided	ENSGALG00000013777
CENPW1	5.40294e-57	0.300972	0.769	0.615	7.96069e-53	1som_undecided	CENPW
ND4L1	6.61318e-57	0.411222	0.535	0.363	9.74386e-53	1som_undecided	ND4L
ENSGALG000000135652	1.89231e-56	0.284282	0.755	0.592	2.78813e-52	1som_undecided	ENSGALG00000013565
EIF4H	2.63247e-56	0.270984	0.96	0.909	3.87868e-52	1som_undecided	EIF4H
BRD72	2.83798e-56	0.25696	0.918	0.832	4.18148e-52	1som_undecided	BRD7
TEX30	3.14798e-56	0.220668	0.355	0.193	4.63824e-52	1som_undecided	TEX30
CR1L	6.31759e-56	0.200369	0.273	0.135	9.30833e-52	1som_undecided	CR1L
DUSP14	7.77413e-56	0.294426	0.694	0.508	1.14544e-51	1som_undecided	DUSP14
DCXR1	1.80278e-55	0.318898	0.753	0.597	2.65621e-51	1som_undecided	DCXR
SQLE2	2.03418e-55	0.282713	0.505	0.322	2.99716e-51	1som_undecided	SQLE
BNIP3L1	2.15828e-55	0.290892	0.711	0.533	3.18001e-51	1som_undecided	BNIP3L
TLE5	2.33454e-55	0.217643	0.363	0.198	3.43971e-51	1som_undecided	TLE5
LZTFL11	3.11217e-55	0.245517	0.489	0.298	4.58547e-51	1som_undecided	LZTFL1
APIP	3.28465e-55	0.248885	0.435	0.258	4.8396e-51	1som_undecided	APIP
CXXC51	4.41664e-55	0.304401	0.803	0.663	6.50748e-51	1som_undecided	CXXC5
NMT11	4.76726e-55	0.280168	0.556	0.369	7.02408e-51	1som_undecided	NMT1
TALDO1	4.84411e-55	0.300094	0.861	0.767	7.13732e-51	1som_undecided	TALDO1
FKBP22	5.38733e-55	0.268072	0.684	0.486	7.9377e-51	1som_undecided	FKBP2
LAS1L1	1.43169e-54	0.297789	0.639	0.461	2.10945e-50	1som_undecided	LAS1L
SLC38A1	1.44847e-54	0.202657	0.331	0.176	2.13418e-50	1som_undecided	SLC38A1
ATOX1	1.6682e-54	0.275207	0.916	0.809	2.45793e-50	1som_undecided	ATOX1
SEC11A2	1.95713e-54	0.27851	0.871	0.737	2.88363e-50	1som_undecided	SEC11A
DYNLRB11	2.56074e-54	0.266905	0.947	0.901	3.77299e-50	1som_undecided	DYNLRB1
ERP442	3.57163e-54	0.269528	0.524	0.34	5.26244e-50	1som_undecided	ERP44
TRIM241	3.77721e-54	0.215288	0.321	0.17	5.56533e-50	1som_undecided	TRIM24
YPEL5	4.07541e-54	0.260878	0.505	0.32	6.0047e-50	1som_undecided	YPEL5
LIMD2	6.59822e-54	0.281943	0.481	0.31	9.72182e-50	1som_undecided	LIMD2
ARPC5	2.09874e-53	0.305559	0.839	0.73	3.09228e-49	1som_undecided	ARPC5
CAPN11	2.35998e-53	0.214807	0.332	0.179	3.4772e-49	1som_undecided	CAPN11
MGRN1	3.69299e-53	0.276189	0.507	0.329	5.44125e-49	1som_undecided	MGRN1
FARSB	4.64653e-53	0.301506	0.624	0.443	6.8462e-49	1som_undecided	FARSB
GADD45A	2.63835e-52	0.300776	0.866	0.744	3.88735e-48	1som_undecided	GADD45A
ATG3	4.99343e-52	0.265585	0.519	0.341	7.35733e-48	1som_undecided	ATG3
2024-03-11	6.46742e-52	0.2268	0.4	0.233	9.5291e-48	1som_undecided	2024-03-01
LANCL1	9.33609e-52	0.201119	0.326	0.175	1.37558e-47	1som_undecided	LANCL1
HSPA41	1.87871e-51	0.264782	0.76	0.589	2.76809e-47	1som_undecided	HSPA4
NSDHL1	4.03362e-51	0.217928	0.336	0.184	5.94314e-47	1som_undecided	NSDHL
LIN7C	4.71339e-51	0.254647	0.514	0.33	6.9447e-47	1som_undecided	LIN7C
PDIA61	5.22684e-51	0.277637	0.851	0.688	7.70123e-47	1som_undecided	PDIA6
LSS	6.65979e-51	0.23159	0.396	0.235	9.81254e-47	1som_undecided	LSS
PGP	7.15093e-51	0.21774	0.316	0.172	1.05362e-46	1som_undecided	PGP
CNIH41	9.39168e-50	0.273255	0.808	0.667	1.38377e-45	1som_undecided	CNIH4
THOC3	1.23716e-49	0.291716	0.644	0.471	1.82283e-45	1som_undecided	THOC3
COX7C2	1.41068e-49	0.228763	0.998	0.98	2.0785e-45	1som_undecided	COX7C
LIN28A1	1.47321e-49	0.273367	0.869	0.765	2.17063e-45	1som_undecided	LIN28A
LUC7L	1.71224e-49	0.248483	0.506	0.325	2.52281e-45	1som_undecided	LUC7L
ILF2	2.37756e-49	0.247533	0.947	0.904	3.5031e-45	1som_undecided	ILF2
DNMT3A1	1.10524e-48	0.27503	0.753	0.581	1.62847e-44	1som_undecided	DNMT3A
AIG11	1.53518e-48	0.239744	0.579	0.384	2.26194e-44	1som_undecided	AIG1
YWHAZ1	1.59582e-48	0.238824	0.964	0.933	2.35128e-44	1som_undecided	YWHAZ
RARRES11	2.10957e-48	0.216238	0.367	0.212	3.10824e-44	1som_undecided	RARRES1
RANGAP11	4.00651e-48	0.29943	0.773	0.642	5.9032e-44	1som_undecided	RANGAP1
ARL6IP41	4.37576e-48	0.278274	0.615	0.439	6.44724e-44	1som_undecided	ARL6IP4
ZFAND61	8.27414e-48	0.279819	0.662	0.486	1.21911e-43	1som_undecided	ZFAND6
FLOT11	9.48474e-48	0.206925	0.32	0.178	1.39748e-43	1som_undecided	FLOT1
UNC50	1.09578e-47	0.256052	0.541	0.365	1.61452e-43	1som_undecided	UNC50
EIF3E1	1.65343e-47	0.222708	0.984	0.95	2.43616e-43	1som_undecided	EIF3E
ENSGALG000000473232	1.78956e-47	0.22275	0.443	0.271	2.63673e-43	1som_undecided	ENSGALG00000047323
NIPA2	1.88987e-47	0.230789	0.421	0.257	2.78454e-43	1som_undecided	NIPA2
MBD3	2.69032e-47	0.265505	0.733	0.594	3.96391e-43	1som_undecided	MBD3
PFDN42	3.40941e-47	0.24331	0.947	0.898	5.02343e-43	1som_undecided	PFDN4
SUV39H2	3.64651e-47	0.258	0.493	0.32	5.37277e-43	1som_undecided	SUV39H2
GCHFR	3.88311e-47	0.239228	0.462	0.297	5.72138e-43	1som_undecided	GCHFR
GNAI3	3.96303e-47	0.268778	0.855	0.748	5.83913e-43	1som_undecided	GNAI3
SSR1	5.26045e-47	0.268279	0.861	0.761	7.75075e-43	1som_undecided	SSR1
GTF3C5	7.13509e-47	0.204536	0.348	0.199	1.05128e-42	1som_undecided	GTF3C5
SARNP1	1.10154e-46	0.284316	0.789	0.654	1.623e-42	1som_undecided	SARNP
GPAT3	1.2804e-46	0.226503	0.409	0.25	1.88654e-42	1som_undecided	GPAT3
TMEM14A2	1.67351e-46	0.254891	0.613	0.439	2.46575e-42	1som_undecided	TMEM14A
TANGO21	1.79351e-46	0.233811	0.476	0.303	2.64256e-42	1som_undecided	TANGO2
KAT2A	2.63252e-46	0.205357	0.3	0.165	3.87876e-42	1som_undecided	KAT2A
PDIA5	4.2671e-46	0.261542	0.666	0.5	6.28715e-42	1som_undecided	PDIA5
SERP11	4.29083e-46	0.219973	0.981	0.957	6.3221e-42	1som_undecided	SERP1
ALDH9A11	5.19382e-46	0.264989	0.701	0.547	7.65258e-42	1som_undecided	ALDH9A1
TPM3	5.46305e-46	0.238479	0.935	0.879	8.04926e-42	1som_undecided	TPM3
ENSGALG00000007350	6.18212e-46	0.239955	0.464	0.301	9.10874e-42	1som_undecided	ENSGALG00000007350
DYNLL1	9.60205e-46	0.278207	0.739	0.598	1.41477e-41	1som_undecided	DYNLL1
YWHAE1	1.49646e-45	0.227854	0.904	0.832	2.20489e-41	1som_undecided	YWHAE
SRSF3	1.76292e-45	0.234439	0.981	0.968	2.59748e-41	1som_undecided	SRSF3
SYT121	2.37046e-45	0.203613	0.376	0.224	3.49263e-41	1som_undecided	SYT12
LSM122	2.66973e-45	0.251414	0.792	0.672	3.93358e-41	1som_undecided	LSM12
UBL51	3.4905e-45	0.225431	0.968	0.923	5.14291e-41	1som_undecided	UBL5
PPP2CA	4.18947e-45	0.260387	0.83	0.718	6.17277e-41	1som_undecided	PPP2CA
CTSD1	4.42918e-45	0.234445	0.513	0.338	6.52596e-41	1som_undecided	CTSD
IMMP1L	4.47541e-45	0.220359	0.369	0.219	6.59406e-41	1som_undecided	IMMP1L
GSTO2	4.50664e-45	0.261444	0.657	0.492	6.64009e-41	1som_undecided	GSTO2
HIKESHI1	6.15319e-45	0.260693	0.849	0.75	9.06611e-41	1som_undecided	HIKESHI
RTN4	6.15927e-45	0.207095	0.941	0.863	9.07507e-41	1som_undecided	RTN4
CYP51A1	8.05464e-45	0.251214	0.56	0.392	1.18677e-40	1som_undecided	CYP51A1
NAA502	1.62023e-44	0.232624	0.521	0.345	2.38724e-40	1som_undecided	NAA50
MPHOSPH61	1.77574e-44	0.258684	0.875	0.783	2.61638e-40	1som_undecided	MPHOSPH6
SPCS31	2.51052e-44	0.235755	0.962	0.918	3.69901e-40	1som_undecided	SPCS3
RBBP4	2.55423e-44	0.234664	0.972	0.938	3.7634e-40	1som_undecided	RBBP4
UPF22	3.05604e-44	0.237123	0.575	0.401	4.50277e-40	1som_undecided	UPF2
EIF51	4.46988e-44	0.27099	0.966	0.941	6.58592e-40	1som_undecided	EIF5
GOT2	5.8261e-44	0.212708	0.381	0.231	8.58417e-40	1som_undecided	GOT2
H1-102	8.14779e-44	0.243962	0.535	0.37	1.2005e-39	1som_undecided	H1-10
SUMO1	9.66438e-44	0.221619	0.953	0.909	1.42395e-39	1som_undecided	SUMO1
PCCA	9.71049e-44	0.211704	0.421	0.261	1.43074e-39	1som_undecided	PCCA
SUDS32	2.41868e-43	0.267546	0.623	0.459	3.56368e-39	1som_undecided	SUDS3
CISD21	2.84402e-43	0.245321	0.893	0.787	4.19038e-39	1som_undecided	CISD2
ENSGALG00000004908	3.62701e-43	0.222167	0.417	0.259	5.34403e-39	1som_undecided	ENSGALG00000004908
ENSGALG00000038528	4.13934e-43	0.262439	0.769	0.65	6.0989e-39	1som_undecided	ENSGALG00000038528
TRAPPC21	4.23025e-43	0.244987	0.511	0.348	6.23285e-39	1som_undecided	TRAPPC2
RFC2	4.36331e-43	0.270702	0.857	0.771	6.42891e-39	1som_undecided	RFC2
MORF4L22	5.99801e-43	0.24492	0.653	0.481	8.83747e-39	1som_undecided	MORF4L2
ENSGALG000000343541	7.21051e-43	0.264599	0.847	0.731	1.0624e-38	1som_undecided	ENSGALG00000034354
ARL6IP1	7.82656e-43	0.241884	0.696	0.537	1.15317e-38	1som_undecided	ARL6IP1
DDOST	8.3446e-43	0.266659	0.629	0.451	1.22949e-38	1som_undecided	DDOST
GTF2E1	9.00999e-43	0.20396	0.349	0.205	1.32753e-38	1som_undecided	GTF2E1
ITM2A2	9.75153e-43	0.228316	0.841	0.698	1.43679e-38	1som_undecided	ITM2A
CIAPIN1	1.03745e-42	0.248498	0.639	0.481	1.52858e-38	1som_undecided	CIAPIN1
TMEM601	1.31659e-42	0.246308	0.582	0.416	1.93986e-38	1som_undecided	TMEM60
SELENOT2	1.57816e-42	0.262046	0.749	0.616	2.32526e-38	1som_undecided	SELENOT
BTF32	2.07593e-42	0.211731	0.981	0.952	3.05868e-38	1som_undecided	BTF3
UNG	2.30342e-42	0.359022	0.556	0.41	3.39386e-38	1som_undecided	UNG
BLOC1S41	3.13659e-42	0.242852	0.592	0.427	4.62145e-38	1som_undecided	BLOC1S4
PPP1R21	3.24139e-42	0.274802	0.775	0.645	4.77586e-38	1som_undecided	PPP1R2
MGME1	3.98895e-42	0.203624	0.434	0.273	5.87732e-38	1som_undecided	MGME1
ITM2B	4.27425e-42	0.22505	0.743	0.572	6.29769e-38	1som_undecided	ITM2B
ACVR1	4.44892e-42	0.235264	0.566	0.397	6.55504e-38	1som_undecided	ACVR1
SMS	5.99743e-42	0.25742	0.777	0.637	8.83661e-38	1som_undecided	SMS
DYNC1I2	6.62898e-42	0.242273	0.547	0.379	9.76714e-38	1som_undecided	DYNC1I2
PSIP11	1.09374e-41	0.273836	0.855	0.776	1.61151e-37	1som_undecided	PSIP1
ENSGALG000000345912	1.18659e-41	0.261819	0.66	0.506	1.74833e-37	1som_undecided	ENSGALG00000034591
TMEM331	2.01047e-41	0.213418	0.379	0.232	2.96223e-37	1som_undecided	TMEM33
ATP5I2	3.6087e-41	0.212737	0.98	0.941	5.31706e-37	1som_undecided	ATP5I
PRPF38A	3.97516e-41	0.267372	0.64	0.484	5.857e-37	1som_undecided	PRPF38A
MSANTD41	4.41163e-41	0.204904	0.397	0.245	6.50009e-37	1som_undecided	MSANTD4
ARPP19	9.15967e-41	0.224641	0.945	0.903	1.34959e-36	1som_undecided	ARPP19
TCF252	1.51353e-40	0.213997	0.452	0.292	2.23003e-36	1som_undecided	TCF25
CDC42	1.57165e-40	0.248965	0.804	0.683	2.31567e-36	1som_undecided	CDC42
ENSGALG00000050258	1.87689e-40	0.204928	0.371	0.227	2.76541e-36	1som_undecided	ENSGALG00000050258
PINK1	2.0576e-40	0.233947	0.491	0.328	3.03166e-36	1som_undecided	PINK1
DHX371	2.67165e-40	0.242531	0.661	0.503	3.9364e-36	1som_undecided	DHX37
PPP6C	2.996e-40	0.220445	0.491	0.333	4.41431e-36	1som_undecided	PPP6C
FEN1	3.78993e-40	0.250105	0.792	0.669	5.58408e-36	1som_undecided	FEN1
ATP6V1E1	4.69092e-40	0.241289	0.798	0.667	6.9116e-36	1som_undecided	ATP6V1E1
POLR2E	5.72435e-40	0.214179	0.952	0.91	8.43425e-36	1som_undecided	POLR2E
MMGT11	6.94119e-40	0.261389	0.6	0.437	1.02271e-35	1som_undecided	MMGT1
GLUL1	7.80252e-40	0.209673	0.405	0.256	1.14962e-35	1som_undecided	GLUL
CDC372	8.45168e-40	0.226081	0.542	0.38	1.24527e-35	1som_undecided	CDC37
UBE2I	1.31533e-39	0.220529	0.915	0.848	1.938e-35	1som_undecided	UBE2I
FAM192A2	2.72849e-39	0.239391	0.888	0.803	4.02016e-35	1som_undecided	FAM192A
TSPAN3	3.23869e-39	0.214245	0.722	0.558	4.77189e-35	1som_undecided	TSPAN3
ACTR6	3.96119e-39	0.240679	0.883	0.835	5.83642e-35	1som_undecided	ACTR6
TMEM50A1	4.05471e-39	0.229673	0.729	0.568	5.97421e-35	1som_undecided	TMEM50A
RPN21	4.9652e-39	0.235667	0.761	0.601	7.31573e-35	1som_undecided	RPN2
CSNK1E1	5.10675e-39	0.238448	0.664	0.499	7.52428e-35	1som_undecided	CSNK1E
LSM14A	6.68327e-39	0.237034	0.652	0.495	9.84713e-35	1som_undecided	LSM14A
PNPT1	8.25409e-39	0.207662	0.44	0.288	1.21616e-34	1som_undecided	PNPT1
DPM1	8.68748e-39	0.256635	0.782	0.663	1.28001e-34	1som_undecided	DPM1
MSH2	1.01652e-38	0.227463	0.529	0.368	1.49774e-34	1som_undecided	MSH2
RWDD32	2.07639e-38	0.230997	0.507	0.346	3.05936e-34	1som_undecided	RWDD3
COX19	2.32424e-38	0.216386	0.442	0.292	3.42454e-34	1som_undecided	COX19
MTA22	2.71662e-38	0.200665	0.428	0.277	4.00266e-34	1som_undecided	MTA2
SAP30BP	3.03929e-38	0.224704	0.489	0.331	4.47809e-34	1som_undecided	SAP30BP
PCBD21	3.27903e-38	0.241872	0.719	0.563	4.83132e-34	1som_undecided	PCBD2
EIF4E	4.31805e-38	0.2483	0.833	0.732	6.36221e-34	1som_undecided	EIF4E
EMC31	4.46221e-38	0.243261	0.589	0.428	6.57462e-34	1som_undecided	EMC3
ABHD17B1	4.87124e-38	0.242061	0.492	0.342	7.17729e-34	1som_undecided	ABHD17B
ENSGALG00000008054	9.42045e-38	0.216501	0.82	0.74	1.38801e-33	1som_undecided	ENSGALG00000008054
ATP6V1B2	1.09818e-37	0.236492	0.511	0.355	1.61806e-33	1som_undecided	ATP6V1B2
DNAJB2	2.12765e-37	0.205324	0.332	0.203	3.13487e-33	1som_undecided	DNAJB2
TCEB11	3.792e-37	0.242127	0.749	0.607	5.58713e-33	1som_undecided	TCEB1
VBP1	3.8962e-37	0.262913	0.765	0.65	5.74066e-33	1som_undecided	VBP1
ADRM1	4.19165e-37	0.220564	0.794	0.673	6.17597e-33	1som_undecided	ADRM1
SAE1	4.2645e-37	0.229885	0.658	0.505	6.28331e-33	1som_undecided	SAE1
NPEPPS	4.31938e-37	0.221628	0.521	0.367	6.36418e-33	1som_undecided	NPEPPS
SRSF7	6.04007e-37	0.219936	0.947	0.926	8.89943e-33	1som_undecided	SRSF7
ND31	8.59476e-37	0.364956	0.791	0.638	1.26635e-32	1som_undecided	ND3
DPM21	8.82326e-37	0.238655	0.573	0.42	1.30002e-32	1som_undecided	DPM2
BMI11	8.95846e-37	0.206596	0.525	0.36	1.31994e-32	1som_undecided	BMI1
KIFAP3	1.51964e-36	0.216035	0.491	0.335	2.23904e-32	1som_undecided	KIFAP3
FASTKD2	2.99513e-36	0.213324	0.52	0.365	4.41302e-32	1som_undecided	FASTKD2
MRPS141	3.59033e-36	0.227635	0.72	0.561	5.28999e-32	1som_undecided	MRPS14
DGUOK1	5.47824e-36	0.24951	0.844	0.741	8.07164e-32	1som_undecided	DGUOK
SNX32	5.52094e-36	0.22195	0.826	0.727	8.13455e-32	1som_undecided	SNX32
GM2A2	8.97701e-36	0.222773	0.558	0.4	1.32267e-31	1som_undecided	GM2A
BRD21	1.19932e-35	0.216575	0.742	0.596	1.76708e-31	1som_undecided	BRD2
TXNDC12	1.48577e-35	0.201626	0.657	0.498	2.18913e-31	1som_undecided	TXNDC12
PES1	1.58572e-35	0.20945	0.603	0.446	2.3364e-31	1som_undecided	PES1
NAA20	2.54761e-35	0.219037	0.721	0.585	3.75365e-31	1som_undecided	NAA20
UBE2G11	2.69916e-35	0.219843	0.838	0.736	3.97694e-31	1som_undecided	UBE2G1
CSNK2A21	3.07292e-35	0.21241	0.656	0.5	4.52765e-31	1som_undecided	CSNK2A2
SERF22	3.23562e-35	0.205834	0.551	0.396	4.76737e-31	1som_undecided	SERF2
GPATCH112	3.70603e-35	0.23572	0.654	0.507	5.46046e-31	1som_undecided	GPATCH11
MRPL132	3.84566e-35	0.212614	0.846	0.747	5.66619e-31	1som_undecided	MRPL13
PTP4A21	4.35513e-35	0.226345	0.871	0.778	6.41684e-31	1som_undecided	PTP4A2
ENSGALG00000013365	4.54498e-35	0.214113	0.657	0.519	6.69658e-31	1som_undecided	ENSGALG00000013365
LTA4H	5.2359e-35	0.228558	0.551	0.404	7.71458e-31	1som_undecided	LTA4H
ENSGALG00000050229	6.53214e-35	0.227265	0.675	0.528	9.62445e-31	1som_undecided	ENSGALG00000050229
CASC42	6.76307e-35	0.244629	0.789	0.664	9.9647e-31	1som_undecided	CASC4
CDC262	9.94099e-35	0.238045	0.685	0.541	1.46471e-30	1som_undecided	CDC26
ZNF1431	1.01235e-34	0.226081	0.548	0.396	1.4916e-30	1som_undecided	ZNF143
ENSGALG000000405462	1.04811e-34	0.204496	0.478	0.323	1.54428e-30	1som_undecided	ENSGALG00000040546
DNAJC152	1.2594e-34	0.242	0.624	0.48	1.85559e-30	1som_undecided	DNAJC15
HES41	1.66885e-34	0.235655	0.552	0.401	2.45889e-30	1som_undecided	HES4
UFD1L	1.84674e-34	0.213806	0.703	0.568	2.72099e-30	1som_undecided	UFD1L
TRAPPC6A	2.65654e-34	0.226278	0.692	0.552	3.91415e-30	1som_undecided	TRAPPC6A
NVL2	2.82571e-34	0.227169	0.592	0.438	4.1634e-30	1som_undecided	NVL
BZW1	4.06601e-34	0.214726	0.948	0.914	5.99086e-30	1som_undecided	BZW1
ABRACL1	4.75607e-34	0.212632	0.739	0.616	7.0076e-30	1som_undecided	ABRACL
ENSGALG00000006723	5.33024e-34	0.280584	0.716	0.59	7.85358e-30	1som_undecided	ENSGALG00000006723
MED21	7.7739e-34	0.232481	0.645	0.499	1.14541e-29	1som_undecided	MED21
ENSGALG000000479531	1.14914e-33	0.233598	0.83	0.741	1.69314e-29	1som_undecided	ENSGALG00000047953
ENSGALG00000007882	1.22626e-33	0.228371	0.632	0.487	1.80677e-29	1som_undecided	ENSGALG00000007882
MID1IP1	1.85024e-33	0.221725	0.655	0.51	2.72614e-29	1som_undecided	MID1IP1
NELFCD1	1.88996e-33	0.213237	0.539	0.381	2.78467e-29	1som_undecided	NELFCD
SLC35E3	1.94356e-33	0.223461	0.558	0.41	2.86364e-29	1som_undecided	SLC35E3
RCOR31	1.99291e-33	0.227438	0.751	0.632	2.93636e-29	1som_undecided	RCOR3
APOO	2.24737e-33	0.20426	0.656	0.501	3.31127e-29	1som_undecided	APOO
MANF	3.33077e-33	0.205762	0.838	0.724	4.90755e-29	1som_undecided	MANF
SEPTIN9	3.46858e-33	0.211293	0.793	0.664	5.1106e-29	1som_undecided	SEPTIN9
HACD31	3.79565e-33	0.215852	0.648	0.495	5.59251e-29	1som_undecided	HACD3
DNAJA4	5.28533e-33	0.204535	0.638	0.482	7.78741e-29	1som_undecided	DNAJA4
TMED10	5.43628e-33	0.207284	0.892	0.807	8.00982e-29	1som_undecided	TMED10
SLC4A71	9.95398e-33	0.203912	0.497	0.349	1.46662e-28	1som_undecided	SLC4A7
COPS8	1.86616e-32	0.228012	0.64	0.5	2.74959e-28	1som_undecided	COPS8
TNFAIP8L1	3.21943e-32	0.228805	0.453	0.317	4.74351e-28	1som_undecided	TNFAIP8L1
MRPS5	4.69051e-32	0.217144	0.83	0.734	6.911e-28	1som_undecided	MRPS5
PDK1	5.38598e-32	0.214284	0.582	0.435	7.93571e-28	1som_undecided	PDK1
WEE11	6.06559e-32	0.204433	0.564	0.412	8.93704e-28	1som_undecided	WEE1
CISD1	8.28305e-32	0.214729	0.685	0.553	1.22042e-27	1som_undecided	CISD1
TSN	1.42835e-31	0.210604	0.899	0.835	2.10453e-27	1som_undecided	TSN
SNF8	1.42873e-31	0.215536	0.717	0.588	2.10509e-27	1som_undecided	SNF8
SMN1	1.6135e-31	0.222185	0.663	0.538	2.37732e-27	1som_undecided	SMN
PSMD9	1.89891e-31	0.203661	0.839	0.739	2.79786e-27	1som_undecided	PSMD9
TIA1	2.26226e-31	0.204506	0.727	0.591	3.33321e-27	1som_undecided	TIA1
RRM2	2.30268e-31	0.294984	0.87	0.803	3.39278e-27	1som_undecided	RRM2
LRWD1	2.34123e-31	0.203595	0.585	0.434	3.44956e-27	1som_undecided	LRWD1
GID8	2.83141e-31	0.206915	0.478	0.336	4.1718e-27	1som_undecided	GID8
RSRC2	3.26467e-31	0.224086	0.641	0.511	4.81016e-27	1som_undecided	RSRC2
MGST12	4.26659e-31	0.200633	0.659	0.515	6.28639e-27	1som_undecided	MGST1
SLBP	6.83793e-31	0.279024	0.72	0.602	1.0075e-26	1som_undecided	SLBP
PDCL3	1.0664e-30	0.218476	0.803	0.719	1.57123e-26	1som_undecided	PDCL3
CDK2AP1	1.35128e-30	0.214479	0.612	0.464	1.99097e-26	1som_undecided	CDK2AP1
FGFR11	1.35729e-30	0.218998	0.643	0.494	1.99983e-26	1som_undecided	FGFR1
TMEM57	1.95636e-30	0.208162	0.606	0.457	2.8825e-26	1som_undecided	TMEM57
GOLT1B	7.32238e-30	0.217222	0.614	0.468	1.07888e-25	1som_undecided	GOLT1B
NANS	7.36679e-30	0.204015	0.543	0.401	1.08542e-25	1som_undecided	NANS
TRIM711	8.096e-30	0.214551	0.834	0.736	1.19286e-25	1som_undecided	TRIM71
HADHB	1.03732e-29	0.215304	0.607	0.468	1.52839e-25	1som_undecided	HADHB
ELAVL1	1.59809e-29	0.212309	0.77	0.659	2.35463e-25	1som_undecided	ELAVL1
UQCRC21	2.51178e-29	0.217269	0.791	0.693	3.70086e-25	1som_undecided	UQCRC2
ARPC1A	3.41436e-29	0.204516	0.665	0.528	5.03071e-25	1som_undecided	ARPC1A
ENSGALG000000020421	1.14686e-28	0.205952	0.88	0.793	1.68978e-24	1som_undecided	ENSGALG00000002042
CTH	1.20047e-28	0.215701	0.751	0.643	1.76877e-24	1som_undecided	CTH
MRPL3	2.85218e-28	0.204553	0.69	0.561	4.2024e-24	1som_undecided	MRPL3
TAX1BP31	2.94769e-28	0.202823	0.783	0.679	4.34312e-24	1som_undecided	TAX1BP3
ENSGALG00000048205	4.81266e-27	0.208644	0.701	0.583	7.09098e-23	1som_undecided	ENSGALG00000048205
SF3A2	9.16354e-27	0.201054	0.787	0.676	1.35016e-22	1som_undecided	SF3A2
ENSGALG000000507421	2.4582e-26	0.203232	0.753	0.635	3.62191e-22	1som_undecided	ENSGALG00000050742
MRPS33	3.1518e-26	0.202552	0.751	0.651	4.64386e-22	1som_undecided	MRPS33
ASPM1	3.31275e-25	0.202243	0.769	0.669	4.881e-21	1som_undecided	ASPM
RSRC11	9.04873e-25	0.212242	0.675	0.57	1.33324e-20	1som_undecided	RSRC1
VPS25	2.35649e-24	0.210314	0.671	0.559	3.47206e-20	1som_undecided	VPS25
CHRD	0	3.65393	0.934	0.044	0	1som_Vnt	CHRD
FOXA1	4.39253e-267	1.62355	0.775	0.066	6.47196e-263	1som_Vnt	FOXA1
CA2	3.22132e-233	2.05194	0.881	0.1	4.74629e-229	1som_Vnt	CA2
FOXA2	1.4903e-167	1.00236	0.576	0.054	2.19581e-163	1som_Vnt	FOXA2
SHH	9.72687e-159	0.558464	0.331	0.018	1.43316e-154	1som_Vnt	SHH
RASD1	1.11506e-149	0.795788	0.457	0.038	1.64293e-145	1som_Vnt	RASD1
LAMP5	1.47917e-121	1.04276	0.616	0.085	2.17941e-117	1som_Vnt	LAMP5
CCN3	4.6337e-94	1.91387	0.51	0.077	6.82729e-90	1som_Vnt	CCN3
COBL	6.89503e-86	0.397304	0.278	0.024	1.01591e-81	1som_Vnt	COBL
NEFM	2.4553e-73	0.78935	0.47	0.077	3.61764e-69	1som_Vnt	NEFM
CHRNA4	3.23094e-66	0.581262	0.45	0.075	4.76047e-62	1som_Vnt	CHRNA4
MYL12B1	4.46971e-66	1.4481	0.861	0.368	6.58567e-62	1som_Vnt	MYL12B
CNTN21	6.65102e-66	0.927417	0.675	0.174	9.79961e-62	1som_Vnt	CNTN2
SERTM1	9.81156e-63	0.746039	0.497	0.097	1.44564e-58	1som_Vnt	SERTM1
RPL343	7.26836e-58	0.736434	1	1	1.07092e-53	1som_Vnt	RPL34
GATSL22	3.19078e-57	1.01636	0.702	0.225	4.7013e-53	1som_Vnt	GATSL2
ENSGALG000000475323	5.12544e-54	0.935822	1	0.971	7.55182e-50	1som_Vnt	ENSGALG00000047532
RPLP13	1.7849e-53	0.674044	1	1	2.62987e-49	1som_Vnt	RPLP1
RPLP23	5.04843e-52	0.539212	1	1	7.43836e-48	1som_Vnt	RPLP2
NPL	1.33457e-51	0.462661	0.298	0.043	1.96636e-47	1som_Vnt	NPL
DDX513	1.57152e-51	1.22804	0.96	0.597	2.31548e-47	1som_Vnt	DDX51
RPL213	2.08056e-51	0.669791	1	1	3.0655e-47	1som_Vnt	RPL21
STRA62	6.47154e-50	0.966452	0.709	0.236	9.53516e-46	1som_Vnt	STRA6
RPL63	2.14977e-49	0.595035	1	1	3.16746e-45	1som_Vnt	RPL6
RPS203	1.17012e-48	0.493198	1	1	1.72405e-44	1som_Vnt	RPS20
PKP4	1.67853e-44	1.00436	0.894	0.48	2.47314e-40	1som_Vnt	PKP4
APOA1	7.68401e-42	0.798522	0.728	0.272	1.13216e-37	1som_Vnt	APOA1
IGSF21	1.40567e-41	0.534867	0.371	0.078	2.07112e-37	1som_Vnt	IGSF21
GSC	1.77899e-41	0.543174	0.351	0.069	2.62117e-37	1som_Vnt	GSC
STMN2	4.88707e-41	0.420076	0.305	0.054	7.2006e-37	1som_Vnt	STMN2
YEATS42	1.15151e-40	1.03233	0.967	0.729	1.69664e-36	1som_Vnt	YEATS4
FAM210B	1.20622e-40	0.924471	0.675	0.246	1.77725e-36	1som_Vnt	FAM210B
SST1	8.07975e-40	1.14902	0.715	0.28	1.19047e-35	1som_Vnt	SST
CAMK2N2	2.12789e-39	0.393957	0.331	0.064	3.13523e-35	1som_Vnt	CAMK2N2
OTUB13	2.90918e-39	0.774785	1	0.933	4.28638e-35	1som_Vnt	OTUB1
OLFML3	5.39755e-39	0.425783	0.53	0.147	7.95275e-35	1som_Vnt	OLFML3
C14orf23	7.01554e-38	0.790438	1	0.948	1.03367e-33	1som_Vnt	C14orf2
ROMO13	1.45286e-37	0.830355	1	0.924	2.14064e-33	1som_Vnt	ROMO1
TCF7L22	5.27806e-37	0.979796	0.815	0.456	7.7767e-33	1som_Vnt	TCF7L2
HN13	5.76486e-37	0.963064	0.987	0.903	8.49394e-33	1som_Vnt	HN1
GRAMD2A3	1.41142e-36	0.867122	0.815	0.41	2.07959e-32	1som_Vnt	GRAMD2A
RPL383	5.08453e-36	0.508466	1	1	7.49154e-32	1som_Vnt	RPL38
TMSB4X	4.98101e-35	0.639393	1	0.994	7.33902e-31	1som_Vnt	TMSB4X
SERPINE22	1.62656e-33	0.761776	0.722	0.323	2.39658e-29	1som_Vnt	SERPINE2
FLAD13	2.87968e-33	0.834306	0.775	0.363	4.24292e-29	1som_Vnt	FLAD1
PDCD42	1.0002e-32	0.873059	0.974	0.808	1.4737e-28	1som_Vnt	PDCD4
RPL123	1.21174e-32	0.411896	1	1	1.78538e-28	1som_Vnt	RPL12
KIFAP31	1.42761e-32	0.79986	0.735	0.347	2.10344e-28	1som_Vnt	KIFAP3
LEUTX	1.6917e-30	0.743899	0.272	0.056	2.49255e-26	1som_Vnt	LEUTX
NDUFA13	2.60506e-30	0.74692	0.98	0.837	3.8383e-26	1som_Vnt	NDUFA1
PDZRN3	3.40367e-30	0.327729	0.291	0.062	5.01496e-26	1som_Vnt	PDZRN3
MFAP22	3.44492e-30	0.874338	0.914	0.639	5.07575e-26	1som_Vnt	MFAP2
APLP2	1.39007e-29	0.714717	0.801	0.412	2.04813e-25	1som_Vnt	APLP2
RPL39L3	2.69437e-29	0.391037	1	1	3.96988e-25	1som_Vnt	RPL39L
VTN	4.79768e-29	0.724695	0.775	0.397	7.0689e-25	1som_Vnt	VTN
ARHGAP15	2.03746e-28	0.42964	0.258	0.053	3.002e-24	1som_Vnt	ARHGAP15
GALNT1	1.32843e-27	0.766704	0.868	0.59	1.95731e-23	1som_Vnt	GALNT1
SFRP12	8.06049e-27	0.739594	0.768	0.379	1.18763e-22	1som_Vnt	SFRP1
RPS72	1.76702e-26	0.386495	1	1	2.60352e-22	1som_Vnt	RPS7
GFRA2	1.06131e-25	0.386136	0.272	0.062	1.56374e-21	1som_Vnt	GFRA2
RPL143	2.18814e-25	0.420536	1	1	3.22401e-21	1som_Vnt	RPL14
BSG3	5.29876e-25	0.671866	0.98	0.818	7.80719e-21	1som_Vnt	BSG
PLEKHB2	5.46265e-25	0.415472	0.358	0.103	8.04867e-21	1som_Vnt	PLEKHB2
HDGF3	9.9647e-25	0.528465	1	0.986	1.4682e-20	1som_Vnt	HDGF
SEC61G3	3.14093e-24	0.650786	0.967	0.873	4.62784e-20	1som_Vnt	SEC61G
ENSGALG000000515983	4.07943e-24	0.53331	1	0.977	6.01064e-20	1som_Vnt	ENSGALG00000051598
SHTN1	7.90181e-24	0.280057	0.252	0.057	1.16425e-19	1som_Vnt	SHTN1
PDIA33	1.0327e-23	0.668258	0.967	0.765	1.52158e-19	1som_Vnt	PDIA3
RPL353	1.03477e-23	0.340779	1	1	1.52463e-19	1som_Vnt	RPL35
METRNL1	1.17603e-23	0.673518	0.755	0.4	1.73276e-19	1som_Vnt	METRNL
SFT2D12	1.6605e-23	0.685509	0.781	0.472	2.44658e-19	1som_Vnt	SFT2D1
DUSP62	2.17447e-23	0.574669	0.404	0.134	3.20386e-19	1som_Vnt	DUSP6
SVBP3	3.24365e-23	0.663375	0.987	0.924	4.77919e-19	1som_Vnt	SVBP
ATL1	3.69309e-23	0.373511	0.351	0.104	5.4414e-19	1som_Vnt	ATL1
ENSGALG00000031002	4.19225e-23	0.47796	0.43	0.15	6.17686e-19	1som_Vnt	ENSGALG00000031002
SALL13	5.23142e-23	0.706605	0.808	0.458	7.70797e-19	1som_Vnt	SALL1
RNF122	6.62511e-23	0.633986	0.497	0.197	9.76144e-19	1som_Vnt	RNF122
ACTG11	9.80053e-23	0.473984	1	0.993	1.44401e-18	1som_Vnt	ACTG1
BTG12	7.48438e-22	0.697994	0.874	0.683	1.10275e-17	1som_Vnt	BTG1
RPL223	7.90701e-22	0.314146	1	1	1.16502e-17	1som_Vnt	RPL22
TPPP31	8.41174e-22	0.45039	0.377	0.124	1.23939e-17	1som_Vnt	TPPP3
PFN23	1.47726e-21	0.60054	0.96	0.744	2.1766e-17	1som_Vnt	PFN2
C5orf242	1.91841e-21	0.762816	0.788	0.483	2.82659e-17	1som_Vnt	C5orf24
PPP1R171	4.71515e-21	0.38484	0.344	0.106	6.9473e-17	1som_Vnt	PPP1R17
SCG52	5.11315e-21	0.467434	0.536	0.223	7.53371e-17	1som_Vnt	SCG5
RPL111	9.94319e-21	0.281817	1	1	1.46503e-16	1som_Vnt	RPL11
GNG101	1.60127e-20	0.537485	0.583	0.268	2.35931e-16	1som_Vnt	GNG10
TUBB6	2.81743e-20	0.506119	0.51	0.212	4.1512e-16	1som_Vnt	TUBB6
RPL36AL3	1.11819e-19	0.308873	1	1	1.64754e-15	1som_Vnt	RPL36AL
PLEKHO1	1.14038e-19	0.420566	0.417	0.151	1.68024e-15	1som_Vnt	PLEKHO1
CTSV1	2.13124e-19	0.601668	0.907	0.616	3.14017e-15	1som_Vnt	CTSV
HESX12	2.6043e-19	0.50711	0.828	0.455	3.83717e-15	1som_Vnt	HESX1
LASP13	4.02426e-19	0.751181	0.874	0.666	5.92934e-15	1som_Vnt	LASP1
SLC29A43	7.36847e-19	0.4997	0.523	0.232	1.08567e-14	1som_Vnt	SLC29A4
PRR5	1.11341e-18	0.541014	0.503	0.221	1.6405e-14	1som_Vnt	PRR5
RFFL	1.20687e-18	0.367361	0.338	0.11	1.7782e-14	1som_Vnt	RFFL
DPYSL4	2.58594e-18	0.451142	0.43	0.166	3.81012e-14	1som_Vnt	DPYSL4
RPL91	2.66891e-18	0.264511	1	1	3.93237e-14	1som_Vnt	RPL9
ENSGALG000000486122	3.09614e-18	0.313019	1	1	4.56186e-14	1som_Vnt	ENSGALG00000048612
SHISA23	1.01281e-17	0.661994	0.98	0.76	1.49227e-13	1som_Vnt	SHISA2
SEC623	1.43795e-17	0.580381	0.868	0.627	2.11867e-13	1som_Vnt	SEC62
ENSGALG000000045092	2.20165e-17	0.460282	1	0.979	3.24391e-13	1som_Vnt	ENSGALG00000004509
SNRPF3	2.74769e-17	0.475104	0.98	0.953	4.04845e-13	1som_Vnt	SNRPF
TMBIM63	3.6507e-17	0.562913	0.874	0.645	5.37894e-13	1som_Vnt	TMBIM6
RAB8A3	5.18324e-17	0.528854	0.715	0.414	7.63699e-13	1som_Vnt	RAB8A
RHOA2	6.84858e-17	0.405555	1	0.99	1.00907e-12	1som_Vnt	RHOA
EFNB22	7.15401e-17	0.321692	0.364	0.129	1.05407e-12	1som_Vnt	EFNB2
PGM12	8.39076e-17	0.627665	0.762	0.5	1.23629e-12	1som_Vnt	PGM1
LARP72	9.88317e-17	0.500959	0.974	0.815	1.45619e-12	1som_Vnt	LARP7
ENSGALG000000512663	1.08044e-16	0.480247	0.98	0.89	1.59192e-12	1som_Vnt	ENSGALG00000051266
RALBP13	1.24114e-16	0.462384	0.954	0.793	1.82869e-12	1som_Vnt	RALBP1
ENKUR	1.32608e-16	0.37468	0.351	0.126	1.95385e-12	1som_Vnt	ENKUR
NPC23	2.68799e-16	0.572134	0.682	0.402	3.96048e-12	1som_Vnt	NPC2
MANF1	2.75372e-16	0.579048	0.927	0.733	4.05733e-12	1som_Vnt	MANF
YWHAB2	2.97512e-16	0.450852	0.98	0.939	4.38354e-12	1som_Vnt	YWHAB
ENSGALG000000335693	3.51829e-16	0.563532	0.947	0.839	5.18385e-12	1som_Vnt	ENSGALG00000033569
ENSGALG000000538713	3.66379e-16	0.505405	0.967	0.904	5.39822e-12	1som_Vnt	ENSGALG00000053871
NUAK1	4.68047e-16	0.505676	0.49	0.224	6.8962e-12	1som_Vnt	NUAK1
TMED101	5.64396e-16	0.53871	0.947	0.814	8.31582e-12	1som_Vnt	TMED10
SAT1	8.42508e-16	0.541701	0.762	0.48	1.24135e-11	1som_Vnt	SAT1
POFUT11	9.61539e-16	0.464805	0.583	0.306	1.41673e-11	1som_Vnt	POFUT1
ERP293	1.52534e-15	0.493987	0.887	0.684	2.24743e-11	1som_Vnt	ERP29
VSTM2L2	4.48948e-15	0.495725	0.609	0.327	6.6148e-11	1som_Vnt	VSTM2L
DARS1	4.53737e-15	0.551237	0.868	0.702	6.68536e-11	1som_Vnt	DARS
ENSGALG000000080541	5.5313e-15	0.648205	0.881	0.747	8.14981e-11	1som_Vnt	ENSGALG00000008054
ANO5	7.23304e-15	0.368663	0.338	0.13	1.06572e-10	1som_Vnt	ANO5
EPCAM3	2.01014e-14	0.47643	0.987	0.772	2.96174e-10	1som_Vnt	EPCAM
MAPKAPK31	2.94253e-14	0.378	0.331	0.127	4.33553e-10	1som_Vnt	MAPKAPK3
CENPW2	3.08716e-14	0.486203	0.854	0.628	4.54863e-10	1som_Vnt	CENPW
NCAN	5.21747e-14	0.260678	0.298	0.104	7.68742e-10	1som_Vnt	NCAN
TRAF3IP1	5.71411e-14	0.555261	0.742	0.5	8.41917e-10	1som_Vnt	TRAF3IP1
MCRIP11	8.0885e-14	0.449764	0.775	0.516	1.19176e-09	1som_Vnt	MCRIP1
CDH112	8.91816e-14	0.373793	0.616	0.321	1.314e-09	1som_Vnt	CDH11
C12orf663	9.30626e-14	0.53365	0.768	0.513	1.37118e-09	1som_Vnt	C12orf66
CR1L1	1.29e-13	0.34156	0.358	0.146	1.90068e-09	1som_Vnt	CR1L
LMAN1L2	1.30947e-13	0.455515	0.901	0.656	1.92938e-09	1som_Vnt	LMAN1L
PTS	1.44322e-13	0.353919	0.43	0.189	2.12644e-09	1som_Vnt	PTS
ARID3A1	1.5018e-13	0.447502	0.642	0.39	2.21275e-09	1som_Vnt	ARID3A
LRPAP1	1.53913e-13	0.486197	0.775	0.502	2.26775e-09	1som_Vnt	LRPAP1
CXCR4	1.70485e-13	0.423607	0.351	0.141	2.51192e-09	1som_Vnt	CXCR4
EDF13	1.70721e-13	0.446678	0.98	0.909	2.5154e-09	1som_Vnt	EDF1
TLE51	2.6102e-13	0.350828	0.464	0.212	3.84587e-09	1som_Vnt	TLE5
MYO1E	2.61755e-13	0.26358	0.252	0.085	3.8567e-09	1som_Vnt	MYO1E
ENSGALG000000402632	3.13612e-13	0.741704	0.53	0.309	4.62076e-09	1som_Vnt	ENSGALG00000040263
FAM161A3	4.77402e-13	0.352446	0.384	0.167	7.03405e-09	1som_Vnt	FAM161A
RAD23A2	5.13585e-13	0.461887	0.98	0.88	7.56716e-09	1som_Vnt	RAD23A
ZDHHC63	6.01569e-13	0.528629	0.788	0.565	8.86352e-09	1som_Vnt	ZDHHC6
ARL6IP11	6.50641e-13	0.475068	0.801	0.55	9.58654e-09	1som_Vnt	ARL6IP1
HNRNPH31	7.03589e-13	0.318952	0.993	0.99	1.03667e-08	1som_Vnt	HNRNPH3
TMOD43	7.03677e-13	0.301643	0.364	0.151	1.0368e-08	1som_Vnt	TMOD4
CBX33	8.04919e-13	0.376348	0.987	0.962	1.18597e-08	1som_Vnt	CBX3
DYNLRB12	2.07243e-12	0.400203	0.967	0.905	3.05352e-08	1som_Vnt	DYNLRB1
NCOR23	2.22072e-12	0.492962	0.748	0.501	3.27201e-08	1som_Vnt	NCOR2
LY6E	2.3583e-12	0.414925	0.834	0.635	3.47472e-08	1som_Vnt	LY6E
LRIG31	2.79219e-12	0.387466	0.391	0.181	4.11401e-08	1som_Vnt	LRIG3
MAP1LC3B2	2.83266e-12	0.425263	0.788	0.535	4.17365e-08	1som_Vnt	MAP1LC3B
SDCBP2	2.87275e-12	0.443116	0.96	0.88	4.23271e-08	1som_Vnt	SDCBP
SPOCK33	2.99377e-12	0.451916	0.589	0.331	4.41102e-08	1som_Vnt	SPOCK3
HNRNPA2B12	3.33045e-12	0.337449	0.993	0.975	4.90708e-08	1som_Vnt	HNRNPA2B1
SPCS32	4.05278e-12	0.406243	0.987	0.922	5.97137e-08	1som_Vnt	SPCS3
LZTFL12	5.66452e-12	0.387902	0.563	0.314	8.3461e-08	1som_Vnt	LZTFL1
RPL363	6.18396e-12	0.246015	1	0.999	9.11145e-08	1som_Vnt	RPL36
SMO2	6.47594e-12	0.432815	0.649	0.386	9.54165e-08	1som_Vnt	SMO
ELOVL52	1.06367e-11	0.471587	0.775	0.554	1.56721e-07	1som_Vnt	ELOVL5
NIPA21	1.11397e-11	0.443693	0.503	0.271	1.64133e-07	1som_Vnt	NIPA2
RPL37A1	1.29527e-11	0.217317	1	1	1.90845e-07	1som_Vnt	RPL37A
MAD1L1	1.67187e-11	0.451712	0.477	0.253	2.46333e-07	1som_Vnt	MAD1L1
SEC61A13	1.84947e-11	0.462181	0.656	0.394	2.72501e-07	1som_Vnt	SEC61A1
ABRACL2	2.62726e-11	0.415354	0.828	0.626	3.871e-07	1som_Vnt	ABRACL
ELOVL12	2.90127e-11	0.3185	0.344	0.149	4.27473e-07	1som_Vnt	ELOVL1
HSP90B12	4.06205e-11	0.426157	0.967	0.805	5.98503e-07	1som_Vnt	HSP90B1
ITM2A3	5.22587e-11	0.399709	0.887	0.71	7.6998e-07	1som_Vnt	ITM2A
ENSGALG000000340503	6.43523e-11	0.416848	0.735	0.504	9.48166e-07	1som_Vnt	ENSGALG00000034050
CYTB3	7.05772e-11	0.534418	0.907	0.685	1.03989e-06	1som_Vnt	CYTB
RFXAP1	7.51939e-11	0.401545	0.755	0.538	1.10791e-06	1som_Vnt	RFXAP
USMG53	7.95837e-11	0.381115	0.987	0.908	1.17259e-06	1som_Vnt	USMG5
S100A111	8.37095e-11	0.437711	0.649	0.421	1.23338e-06	1som_Vnt	S100A11
RCOR32	8.3838e-11	0.435017	0.841	0.642	1.23527e-06	1som_Vnt	RCOR3
FILIP11	9.38525e-11	0.250531	0.265	0.102	1.38282e-06	1som_Vnt	FILIP1
NFASC	1.1868e-10	0.401297	0.589	0.336	1.74862e-06	1som_Vnt	NFASC
FGFR33	1.36774e-10	0.377566	0.801	0.535	2.01522e-06	1som_Vnt	FGFR3
2024-06-03	1.37877e-10	0.484319	0.543	0.311	2.03148e-06	1som_Vnt	JUN
G3BP13	1.38424e-10	0.421912	0.881	0.728	2.03955e-06	1som_Vnt	G3BP1
PLPBP	1.91833e-10	0.383922	0.57	0.33	2.82647e-06	1som_Vnt	PLPBP
RPL22L12	2.01746e-10	0.359414	1	0.995	2.97253e-06	1som_Vnt	RPL22L1
ENSGALG000000379461	2.27359e-10	0.250219	0.331	0.143	3.34991e-06	1som_Vnt	ENSGALG00000037946
FABP5	2.32796e-10	0.270535	0.907	0.73	3.43002e-06	1som_Vnt	FABP5
ENSGALG00000008567	2.46605e-10	0.214402	0.298	0.122	3.63348e-06	1som_Vnt	ENSGALG00000008567
U2AF2	3.08146e-10	0.368159	0.689	0.429	4.54022e-06	1som_Vnt	U2AF2
CHMP2A	3.22781e-10	0.326414	0.457	0.242	4.75586e-06	1som_Vnt	CHMP2A
RNF133	3.6775e-10	0.405886	0.848	0.613	5.41842e-06	1som_Vnt	RNF13
SLC35B13	3.67894e-10	0.396567	0.868	0.713	5.42055e-06	1som_Vnt	SLC35B1
PPARD	3.69059e-10	0.212592	0.278	0.113	5.43772e-06	1som_Vnt	PPARD
LYRM2	3.76445e-10	0.300812	0.543	0.306	5.54654e-06	1som_Vnt	LYRM2
VAV32	4.78825e-10	0.369423	0.464	0.257	7.05501e-06	1som_Vnt	VAV3
VCAN	4.99565e-10	0.39555	0.742	0.509	7.36059e-06	1som_Vnt	VCAN
ENSGALG000000343542	5.14325e-10	0.414607	0.887	0.741	7.57806e-06	1som_Vnt	ENSGALG00000034354
SMS1	5.16021e-10	0.446809	0.815	0.648	7.60305e-06	1som_Vnt	SMS
MGST33	5.85828e-10	0.347708	0.967	0.873	8.63159e-06	1som_Vnt	MGST3
SELENOS	6.88328e-10	0.405105	0.748	0.517	1.01418e-05	1som_Vnt	SELENOS
SNRPGP153	1.17038e-09	0.286441	0.993	0.986	1.72443e-05	1som_Vnt	SNRPGP15
TSN1	1.20543e-09	0.348356	0.94	0.84	1.77608e-05	1som_Vnt	TSN
LIN7C1	1.46693e-09	0.37281	0.563	0.346	2.16137e-05	1som_Vnt	LIN7C
THY12	1.49121e-09	0.314078	0.417	0.22	2.19714e-05	1som_Vnt	THY1
COPB13	1.67378e-09	0.350204	0.556	0.325	2.46615e-05	1som_Vnt	COPB1
BRD73	1.75568e-09	0.282794	0.96	0.839	2.58682e-05	1som_Vnt	BRD7
TM9SF31	1.9253e-09	0.360318	0.762	0.534	2.83674e-05	1som_Vnt	TM9SF3
CENPF1	2.07627e-09	0.496159	0.722	0.496	3.05917e-05	1som_Vnt	CENPF
NRXN1	2.13723e-09	0.309293	0.377	0.189	3.14899e-05	1som_Vnt	NRXN1
DNAJB21	2.33115e-09	0.26093	0.417	0.213	3.43471e-05	1som_Vnt	DNAJB2
LDHA1	2.46261e-09	0.918152	0.603	0.389	3.62841e-05	1som_Vnt	LDHA
CD81	2.49713e-09	0.389779	0.623	0.408	3.67927e-05	1som_Vnt	CD81
CYB5R4	2.87497e-09	0.2745	0.278	0.122	4.23599e-05	1som_Vnt	CYB5R4
COX7C3	3.22984e-09	0.339187	0.993	0.982	4.75885e-05	1som_Vnt	COX7C
B2M	3.40812e-09	0.517798	0.623	0.431	5.02152e-05	1som_Vnt	B2M
PDCL31	3.71841e-09	0.406706	0.834	0.726	5.4787e-05	1som_Vnt	PDCL3
S100A102	3.74118e-09	0.416139	0.861	0.695	5.51225e-05	1som_Vnt	S100A10
DSTN	3.95487e-09	0.217675	1	0.999	5.8271e-05	1som_Vnt	DSTN
CMIP1	4.0284e-09	0.274735	0.391	0.196	5.93544e-05	1som_Vnt	CMIP
ATP5I3	4.56115e-09	0.417413	0.993	0.944	6.72041e-05	1som_Vnt	ATP5I
GXYLT2	4.79082e-09	0.348191	0.543	0.325	7.05879e-05	1som_Vnt	GXYLT2
KDELR23	4.80863e-09	0.39167	0.914	0.741	7.08504e-05	1som_Vnt	KDELR2
EIF1AX3	5.23246e-09	0.316827	0.974	0.95	7.70951e-05	1som_Vnt	EIF1AX
CDK13	5.7526e-09	0.420826	0.967	0.939	8.47588e-05	1som_Vnt	CDK1
ARL6IP42	5.97398e-09	0.339291	0.689	0.454	8.80206e-05	1som_Vnt	ARL6IP4
ENSGALG000000525412	8.07641e-09	0.288731	0.483	0.264	0.000118998	1som_Vnt	ENSGALG00000052541
MIDN3	9.13539e-09	0.34573	0.477	0.278	0.000134601	1som_Vnt	MIDN
RHEB3	9.25132e-09	0.330269	0.821	0.646	0.000136309	1som_Vnt	RHEB
NPHP1	1.01606e-08	0.331313	0.411	0.224	0.000149706	1som_Vnt	NPHP1
IVNS1ABP	1.18557e-08	0.323619	0.49	0.275	0.000174681	1som_Vnt	IVNS1ABP
THOC72	1.22374e-08	0.295403	0.993	0.968	0.000180306	1som_Vnt	THOC7
FTH1	1.25571e-08	0.246353	1	0.994	0.000185016	1som_Vnt	FTH1
ATP5MC12	1.27092e-08	0.255625	1	0.993	0.000187258	1som_Vnt	ATP5MC1
LAPTM4A3	1.27762e-08	0.33976	0.815	0.595	0.000188245	1som_Vnt	LAPTM4A
MAP1S3	1.28754e-08	0.428037	0.649	0.438	0.000189707	1som_Vnt	MAP1S
TPD52	1.30291e-08	0.33945	0.483	0.286	0.000191971	1som_Vnt	TPD52
ENSGALG000000345913	1.31691e-08	0.387768	0.702	0.519	0.000194034	1som_Vnt	ENSGALG00000034591
TBC1D7	1.34695e-08	0.266931	0.411	0.213	0.00019846	1som_Vnt	TBC1D7
PGRMC1	1.47358e-08	0.407746	0.781	0.566	0.000217118	1som_Vnt	PGRMC1
PDCD53	1.52486e-08	0.274345	0.98	0.931	0.000224673	1som_Vnt	PDCD5
PLK12	1.57666e-08	0.523331	0.775	0.611	0.000232305	1som_Vnt	PLK1
FKBP23	2.32787e-08	0.359757	0.722	0.503	0.000342989	1som_Vnt	FKBP2
BMI12	2.46184e-08	0.324818	0.603	0.374	0.000362727	1som_Vnt	BMI1
SIX33	2.65479e-08	0.20786	0.589	0.334	0.000391157	1som_Vnt	SIX3
RPF23	2.81085e-08	0.387131	0.808	0.636	0.000414151	1som_Vnt	RPF2
ENSGALG000000235462	2.99554e-08	0.392868	0.649	0.425	0.000441363	1som_Vnt	ENSGALG00000023546
PXYLP11	3.37981e-08	0.254409	0.404	0.21	0.000497981	1som_Vnt	PXYLP1
PARD3B	3.88604e-08	0.357753	0.53	0.332	0.00057257	1som_Vnt	PARD3B
SMIM72	3.98255e-08	0.347061	0.901	0.799	0.000586788	1som_Vnt	SMIM7
UBE2S2	4.02887e-08	0.371622	0.47	0.28	0.000593614	1som_Vnt	UBE2S
PCMTD1	4.35407e-08	0.214231	0.272	0.123	0.000641528	1som_Vnt	PCMTD1
ALG6	4.61928e-08	0.215081	0.278	0.128	0.000680604	1som_Vnt	ALG6
CAPZA23	5.00513e-08	0.368556	0.907	0.825	0.000737456	1som_Vnt	CAPZA2
MACF12	5.31668e-08	0.345673	0.656	0.446	0.00078336	1som_Vnt	MACF1
ELMO12	5.84893e-08	0.234363	0.272	0.123	0.000861782	1som_Vnt	ELMO1
TCEA13	5.94612e-08	0.387825	0.887	0.746	0.000876102	1som_Vnt	TCEA1
PPIB	7.96733e-08	0.265684	0.987	0.93	0.00117391	1som_Vnt	PPIB
BCAP29	8.75693e-08	0.301024	0.702	0.503	0.00129025	1som_Vnt	BCAP29
TSPAN31	9.14339e-08	0.283471	0.775	0.572	0.00134719	1som_Vnt	TSPAN3
GPC4	9.30399e-08	0.26211	0.616	0.388	0.00137085	1som_Vnt	GPC4
SDHC3	9.4275e-08	0.368123	0.828	0.652	0.00138905	1som_Vnt	SDHC
SERF23	9.96821e-08	0.330061	0.616	0.409	0.00146872	1som_Vnt	SERF2
MAEA	1.04298e-07	0.344931	0.636	0.436	0.00153673	1som_Vnt	MAEA
ENSGALG000000377372	1.10622e-07	0.375787	0.669	0.484	0.00162991	1som_Vnt	ENSGALG00000037737
CACNG4	1.15092e-07	0.279471	0.291	0.139	0.00169576	1som_Vnt	CACNG4
DPM22	1.22852e-07	0.374512	0.623	0.432	0.00181009	1som_Vnt	DPM2
SUDS33	1.30926e-07	0.314393	0.682	0.472	0.00192906	1som_Vnt	SUDS3
PDIA4	1.34296e-07	0.355569	0.828	0.604	0.00197872	1som_Vnt	PDIA4
ENSGALG000000537663	1.34402e-07	0.287037	0.974	0.909	0.00198029	1som_Vnt	ENSGALG00000053766
UBE2D33	1.34611e-07	0.327064	0.947	0.882	0.00198336	1som_Vnt	UBE2D3
WAS1	1.35393e-07	0.318936	0.662	0.458	0.00199489	1som_Vnt	WAS
TPM31	1.36872e-07	0.297575	0.974	0.883	0.00201667	1som_Vnt	TPM3
ND32	1.40643e-07	0.368686	0.894	0.65	0.00207224	1som_Vnt	ND3
MMD	1.52336e-07	0.320992	0.662	0.457	0.00224452	1som_Vnt	MMD
CDK91	1.59883e-07	0.238311	0.344	0.179	0.00235572	1som_Vnt	CDK9
CPSF3	1.83324e-07	0.282605	0.51	0.319	0.0027011	1som_Vnt	CPSF3
NPTN3	1.91696e-07	0.357385	0.589	0.385	0.00282445	1som_Vnt	NPTN
UBE2V13	2.1409e-07	0.337284	0.854	0.747	0.0031544	1som_Vnt	UBE2V1
SLC2A11	2.2384e-07	0.314664	0.53	0.322	0.00329806	1som_Vnt	SLC2A1
POGLUT22	2.32626e-07	0.32389	0.642	0.444	0.00342751	1som_Vnt	POGLUT2
PFDN43	2.34091e-07	0.278896	0.967	0.902	0.00344909	1som_Vnt	PFDN4
RAX2	2.50435e-07	0.224291	0.258	0.116	0.00368991	1som_Vnt	RAX
TSPAN61	2.5066e-07	0.304305	0.53	0.34	0.00369322	1som_Vnt	TSPAN6
ZNF7401	2.51246e-07	0.203111	0.371	0.194	0.00370185	1som_Vnt	ZNF740
EIF52	2.52413e-07	0.325765	0.967	0.943	0.00371906	1som_Vnt	EIF5
ARID3B	2.61079e-07	0.246014	0.424	0.242	0.00384674	1som_Vnt	ARID3B
EIF2S2	2.61928e-07	0.306725	0.987	0.968	0.00385924	1som_Vnt	EIF2S2
PACSIN3	2.63991e-07	0.219357	0.318	0.161	0.00388964	1som_Vnt	PACSIN3
COII2	2.87842e-07	0.298437	0.927	0.693	0.00424107	1som_Vnt	COII
GSN	2.90382e-07	0.357938	0.523	0.338	0.00427849	1som_Vnt	GSN
S100A61	2.9557e-07	0.286123	0.351	0.189	0.00435493	1som_Vnt	S100A6
CYCS2	3.04829e-07	0.2554	0.993	0.981	0.00449134	1som_Vnt	CYCS
DCX	3.16366e-07	0.231832	0.305	0.151	0.00466134	1som_Vnt	DCX
HNRNPLL2	3.20137e-07	0.341658	0.649	0.478	0.0047169	1som_Vnt	HNRNPLL
HADHB1	3.24098e-07	0.410565	0.629	0.479	0.00477525	1som_Vnt	HADHB
FGFR12	3.29243e-07	0.313286	0.702	0.507	0.00485106	1som_Vnt	FGFR1
CETN13	3.75381e-07	0.35376	0.755	0.598	0.00553086	1som_Vnt	CETN1
GLUL2	3.85992e-07	0.2531	0.45	0.269	0.0056872	1som_Vnt	GLUL
ADI11	4.0733e-07	0.276717	0.483	0.29	0.0060016	1som_Vnt	ADI1
IDH23	4.09904e-07	0.351841	0.874	0.716	0.00603952	1som_Vnt	IDH2
KCNN1	4.11964e-07	0.21998	0.298	0.151	0.00606987	1som_Vnt	KCNN1
SERINC12	4.16541e-07	0.2388	0.682	0.441	0.00613732	1som_Vnt	SERINC1
ENSGALG000000405463	4.24224e-07	0.279004	0.536	0.336	0.00625052	1som_Vnt	ENSGALG00000040546
JARID2	4.39535e-07	0.223797	0.623	0.404	0.00647612	1som_Vnt	JARID2
ENSGALG00000052154	4.51728e-07	0.200176	0.325	0.167	0.00665576	1som_Vnt	ENSGALG00000052154
KANK11	4.53844e-07	0.248253	0.669	0.459	0.00668693	1som_Vnt	KANK1
NME7	4.77846e-07	0.26768	0.318	0.167	0.00704058	1som_Vnt	NME7
SRSF4	4.91505e-07	0.227839	0.53	0.313	0.00724183	1som_Vnt	SRSF4
TMEM2412	4.96993e-07	0.242738	0.371	0.202	0.0073227	1som_Vnt	TMEM241
GM2A3	5.33967e-07	0.241323	0.629	0.413	0.00786747	1som_Vnt	GM2A
CHPT1	5.41458e-07	0.253788	0.325	0.171	0.00797785	1som_Vnt	CHPT1
SPSB42	5.41977e-07	0.218924	0.444	0.255	0.00798549	1som_Vnt	SPSB4
YWHAE2	5.58724e-07	0.286349	0.914	0.838	0.00823223	1som_Vnt	YWHAE
PDHB2	5.72014e-07	0.35952	0.801	0.649	0.00842805	1som_Vnt	PDHB
NCAM1	5.77875e-07	0.245998	0.457	0.265	0.00851441	1som_Vnt	NCAM1
URM12	5.80364e-07	0.261396	1	0.959	0.00855108	1som_Vnt	URM1
ENSGALG000000532743	6.18592e-07	0.338533	0.589	0.417	0.00911433	1som_Vnt	ENSGALG00000053274
WDR45B	6.38946e-07	0.246803	0.464	0.272	0.00941424	1som_Vnt	WDR45B
COX6A11	6.43014e-07	0.217737	1	0.996	0.00947417	1som_Vnt	COX6A1
CISD22	6.72545e-07	0.28114	0.907	0.796	0.00990928	1som_Vnt	CISD2
ENSGALG000000410303	6.8082e-07	0.326073	0.695	0.514	0.0100312	1som_Vnt	ENSGALG00000041030
ENSGALG00000035086	6.89856e-07	0.265945	0.914	0.803	0.0101643	1som_Vnt	ENSGALG00000035086
CNN32	6.93077e-07	0.298963	0.775	0.618	0.0102118	1som_Vnt	CNN3
SPARC	6.96354e-07	0.291262	0.722	0.525	0.0102601	1som_Vnt	SPARC
C7orf503	7.48156e-07	0.338928	0.536	0.356	0.0110233	1som_Vnt	C7orf50
BRPF31	7.56872e-07	0.248013	0.49	0.301	0.0111517	1som_Vnt	BRPF3
ENSGALG000000359941	7.57939e-07	0.249327	0.358	0.197	0.0111675	1som_Vnt	ENSGALG00000035994
ENSGALG000000337921	7.86127e-07	0.301533	0.523	0.34	0.0115828	1som_Vnt	ENSGALG00000033792
EHBP13	8.11372e-07	0.347114	0.841	0.684	0.0119548	1som_Vnt	EHBP1
RSRC12	8.29647e-07	0.35847	0.755	0.579	0.012224	1som_Vnt	RSRC1
SAP183	8.33899e-07	0.264946	1	0.988	0.0122867	1som_Vnt	SAP18
APOC3	8.47996e-07	0.223453	0.331	0.179	0.0124944	1som_Vnt	APOC3
PSMB32	8.90755e-07	0.297188	0.947	0.896	0.0131244	1som_Vnt	PSMB3
TMEM591	9.30183e-07	0.276773	0.517	0.342	0.0137053	1som_Vnt	TMEM59
GDI11	1.00375e-06	0.271418	0.954	0.922	0.0147892	1som_Vnt	GDI1
TNFRSF21	1.02013e-06	0.28009	0.384	0.224	0.0150306	1som_Vnt	TNFRSF21
TSC22D1	1.0832e-06	0.248863	0.483	0.291	0.0159599	1som_Vnt	TSC22D1
NDUFA62	1.16648e-06	0.286722	0.927	0.844	0.0171869	1som_Vnt	NDUFA6
ENSGALG000000412211	1.18955e-06	0.294849	0.377	0.217	0.0175269	1som_Vnt	ENSGALG00000041221
CSNK1E2	1.19207e-06	0.320889	0.689	0.513	0.017564	1som_Vnt	CSNK1E
FAF2	1.22939e-06	0.281862	0.563	0.367	0.0181138	1som_Vnt	FAF2
ENSGALG000000006042	1.26564e-06	0.296143	0.53	0.333	0.0186479	1som_Vnt	ENSGALG00000000604
BRD22	1.33226e-06	0.293162	0.808	0.608	0.0196295	1som_Vnt	BRD2
FAU1	1.35297e-06	0.202097	1	0.997	0.0199347	1som_Vnt	FAU
DCBLD22	1.3664e-06	0.210388	0.384	0.211	0.0201325	1som_Vnt	DCBLD2
ENSGALG000000137771	1.39817e-06	0.282249	0.437	0.266	0.0206006	1som_Vnt	ENSGALG00000013777
TMEM332	1.57717e-06	0.274991	0.424	0.244	0.0232381	1som_Vnt	TMEM33
COX4I13	1.63419e-06	0.2417	1	0.992	0.0240781	1som_Vnt	COX4I1
MAGT1	1.64051e-06	0.22937	0.411	0.237	0.0241713	1som_Vnt	MAGT1
LMAN22	1.71541e-06	0.271596	0.828	0.627	0.0252749	1som_Vnt	LMAN2
TOMM73	1.8035e-06	0.207157	1	0.983	0.0265728	1som_Vnt	TOMM7
PHLDB2	1.83965e-06	0.206931	0.351	0.195	0.0271054	1som_Vnt	PHLDB2
SHFM13	2.22561e-06	0.205178	0.993	0.98	0.0327922	1som_Vnt	SHFM1
TMEM30A1	2.29296e-06	0.266634	0.384	0.22	0.0337845	1som_Vnt	TMEM30A
ENSGALG00000009879	2.29605e-06	0.246501	0.43	0.263	0.03383	1som_Vnt	ENSGALG00000009879
SLC35E31	2.32125e-06	0.25152	0.616	0.422	0.0342013	1som_Vnt	SLC35E3
PPM1B	2.32374e-06	0.294582	0.404	0.245	0.034238	1som_Vnt	PPM1B
GNA12	2.42686e-06	0.222483	0.344	0.19	0.0357573	1som_Vnt	GNA12
SEC11A3	2.58044e-06	0.27836	0.881	0.749	0.0380202	1som_Vnt	SEC11A
TMEM263	2.67445e-06	0.267483	0.649	0.48	0.0394053	1som_Vnt	TMEM263
TNFSF10	2.7044e-06	0.315195	0.649	0.455	0.0398466	1som_Vnt	TNFSF10
TIMP23	2.70506e-06	0.264862	0.404	0.241	0.0398564	1som_Vnt	TIMP2
ERP443	2.99423e-06	0.349424	0.53	0.356	0.044117	1som_Vnt	ERP44
DYL12	3.16294e-06	0.252747	1	0.982	0.0466027	1som_Vnt	DYL1
HYOU1	3.25109e-06	0.286972	0.715	0.532	0.0479016	1som_Vnt	HYOU1
MID1IP11	3.31533e-06	0.295586	0.682	0.523	0.0488481	1som_Vnt	MID1IP1
CDC42BPA	3.71552e-06	0.204817	0.384	0.222	0.0547445	1som_Vnt	CDC42BPA
SMARCA43	3.74081e-06	0.295073	0.768	0.57	0.0551171	1som_Vnt	SMARCA4
ELAVL11	3.82192e-06	0.245427	0.808	0.668	0.0563122	1som_Vnt	ELAVL1
UBE2D22	3.87244e-06	0.215871	0.98	0.888	0.0570566	1som_Vnt	UBE2D2
ARPC51	4.10042e-06	0.264722	0.848	0.739	0.0604156	1som_Vnt	ARPC5
PCBD22	4.11524e-06	0.269851	0.722	0.577	0.0606339	1som_Vnt	PCBD2
SH3BGRL31	4.5128e-06	0.304503	0.815	0.662	0.0664916	1som_Vnt	SH3BGRL3
CDC373	4.57916e-06	0.331746	0.55	0.394	0.0674693	1som_Vnt	CDC37
SEPTIN91	5.17548e-06	0.238114	0.854	0.675	0.0762555	1som_Vnt	SEPTIN9
ACTR61	5.24722e-06	0.236099	0.907	0.839	0.0773125	1som_Vnt	ACTR6
BID2	5.31606e-06	0.27167	0.901	0.823	0.0783268	1som_Vnt	BID
ENSGALG000000474611	5.48539e-06	0.232251	0.53	0.341	0.0808217	1som_Vnt	ENSGALG00000047461
SDF41	5.61612e-06	0.283233	0.53	0.357	0.082748	1som_Vnt	SDF4
AK1	5.90719e-06	0.221573	0.437	0.258	0.0870366	1som_Vnt	AK1
JKAMP	6.58079e-06	0.249103	0.404	0.251	0.0969613	1som_Vnt	JKAMP
ZFAND62	6.86844e-06	0.331609	0.649	0.501	0.1012	1som_Vnt	ZFAND6
CDCA92	6.90515e-06	0.269734	0.464	0.29	0.10174	1som_Vnt	CDCA9
ENSGALG000000520263	6.93286e-06	0.299639	0.589	0.411	0.102149	1som_Vnt	ENSGALG00000052026
MGST13	8.05122e-06	0.282981	0.689	0.527	0.118627	1som_Vnt	MGST1
ENSGALG000000482363	8.33927e-06	0.267619	0.45	0.282	0.122871	1som_Vnt	ENSGALG00000048236
MRPL133	8.37112e-06	0.267844	0.887	0.755	0.12334	1som_Vnt	MRPL13
AP2A2	8.52413e-06	0.310608	0.656	0.489	0.125595	1som_Vnt	AP2A2
EIF3E2	9.06955e-06	0.254587	0.974	0.953	0.133631	1som_Vnt	EIF3E
MZT11	9.57658e-06	0.23748	0.444	0.278	0.141101	1som_Vnt	MZT1
CSDE11	9.89003e-06	0.241344	0.954	0.866	0.14572	1som_Vnt	CSDE1
ATP6V0D11	1.02654e-05	0.204632	0.404	0.245	0.151251	1som_Vnt	ATP6V0D1
UBE2E2	1.02751e-05	0.30427	0.636	0.463	0.151394	1som_Vnt	UBE2E2
RANGAP12	1.03353e-05	0.342188	0.762	0.654	0.15228	1som_Vnt	RANGAP1
HSBP13	1.09987e-05	0.220421	0.954	0.932	0.162055	1som_Vnt	HSBP1
DPYSL22	1.11103e-05	0.263123	0.834	0.737	0.163699	1som_Vnt	DPYSL2
ENSA	1.27527e-05	0.248892	0.384	0.233	0.187899	1som_Vnt	ENSA
ARL8BL3	1.37231e-05	0.273215	0.675	0.51	0.202195	1som_Vnt	ARL8BL
EFNB1	1.38539e-05	0.206816	0.662	0.483	0.204123	1som_Vnt	EFNB1
EIF2B21	1.44084e-05	0.333523	0.755	0.636	0.212293	1som_Vnt	EIF2B2
HMG20A	1.47321e-05	0.233544	0.298	0.166	0.217063	1som_Vnt	HMG20A
CLPTM1L	1.74728e-05	0.261689	0.497	0.328	0.257444	1som_Vnt	CLPTM1L
ARMC11	1.91123e-05	0.204468	0.45	0.278	0.281601	1som_Vnt	ARMC1
PDIA62	1.91264e-05	0.231353	0.874	0.702	0.281809	1som_Vnt	PDIA6
CASC43	1.94489e-05	0.289064	0.781	0.675	0.28656	1som_Vnt	CASC4
SDF2L1	1.9725e-05	0.240072	0.464	0.303	0.290628	1som_Vnt	SDF2L1
ATG31	2.00402e-05	0.22327	0.517	0.356	0.295272	1som_Vnt	ATG3
PHACTR33	2.10514e-05	0.214445	0.397	0.239	0.310171	1som_Vnt	PHACTR3
TMEM50A2	2.11593e-05	0.2561	0.768	0.582	0.311761	1som_Vnt	TMEM50A
ARL6	2.19021e-05	0.269565	0.351	0.212	0.322705	1som_Vnt	ARL6
ATP5J22	2.23945e-05	0.221384	0.987	0.971	0.329961	1som_Vnt	ATP5J2
RMND1	2.43573e-05	0.260235	0.536	0.376	0.358881	1som_Vnt	RMND1
NR6A11	2.59077e-05	0.242341	0.404	0.256	0.381724	1som_Vnt	NR6A1
CDC25B	2.5923e-05	0.239139	0.371	0.231	0.38195	1som_Vnt	CDC25B
ATOX11	2.71622e-05	0.244122	0.921	0.818	0.400207	1som_Vnt	ATOX1
DFFA2	2.72815e-05	0.268089	0.483	0.315	0.401966	1som_Vnt	DFFA
DYNC1I21	2.74928e-05	0.250346	0.55	0.394	0.405079	1som_Vnt	DYNC1I2
CROT	2.77657e-05	0.265387	0.384	0.244	0.409099	1som_Vnt	CROT
MPHOSPH62	2.88029e-05	0.240226	0.887	0.791	0.424382	1som_Vnt	MPHOSPH6
DYX1C1	2.88625e-05	0.200961	0.391	0.239	0.425259	1som_Vnt	DYX1C1
SLC39A3	2.89007e-05	0.218013	0.351	0.206	0.425823	1som_Vnt	SLC39A3
CFDP13	2.91428e-05	0.290601	0.755	0.633	0.42939	1som_Vnt	CFDP1
MRPS331	3.09887e-05	0.253014	0.768	0.66	0.456588	1som_Vnt	MRPS33
RHOB3	3.10729e-05	0.218281	0.49	0.322	0.457828	1som_Vnt	RHOB
ENSGALG000000522021	3.10753e-05	0.289939	0.51	0.365	0.457863	1som_Vnt	ENSGALG00000052202
DNAL4	3.14484e-05	0.220437	0.377	0.232	0.463361	1som_Vnt	DNAL4
LEPROTL12	3.19951e-05	0.259162	0.51	0.353	0.471416	1som_Vnt	LEPROTL1
CAT	3.81517e-05	0.286659	0.411	0.261	0.562127	1som_Vnt	CAT
PRKCSH	3.87954e-05	0.214835	0.351	0.215	0.571611	1som_Vnt	PRKCSH
ASPM2	3.89005e-05	0.239085	0.808	0.677	0.57316	1som_Vnt	ASPM
BTF33	4.06798e-05	0.202351	0.974	0.955	0.599376	1som_Vnt	BTF3
ADD3	4.38191e-05	0.225328	0.682	0.537	0.645631	1som_Vnt	ADD3
CARHSP1	4.4945e-05	0.255718	0.523	0.385	0.66222	1som_Vnt	CARHSP1
GPAT31	4.58839e-05	0.212282	0.417	0.263	0.676053	1som_Vnt	GPAT3
RPAP3	4.75156e-05	0.222865	0.583	0.41	0.700094	1som_Vnt	RPAP3
CD2762	4.82206e-05	0.253696	0.623	0.461	0.710482	1som_Vnt	CD276
YPEL51	4.8339e-05	0.213236	0.503	0.336	0.712228	1som_Vnt	YPEL5
DDRGK1	5.01219e-05	0.269259	0.603	0.432	0.738495	1som_Vnt	DDRGK1
EHMT12	5.14643e-05	0.23683	0.629	0.446	0.758276	1som_Vnt	EHMT1
LMF21	5.56833e-05	0.228783	0.364	0.228	0.820438	1som_Vnt	LMF2
RWDD33	5.57872e-05	0.247566	0.517	0.36	0.821968	1som_Vnt	RWDD3
PFDN11	5.67823e-05	0.209595	0.894	0.773	0.836631	1som_Vnt	PFDN1
TMCO1	5.79557e-05	0.270721	0.808	0.691	0.853919	1som_Vnt	TMCO1
ZNF644	6.06239e-05	0.229194	0.848	0.736	0.893232	1som_Vnt	ZNF644
ADRM11	6.26366e-05	0.234471	0.801	0.683	0.922888	1som_Vnt	ADRM1
FAM103A11	6.34819e-05	0.275663	0.821	0.684	0.935342	1som_Vnt	FAM103A1
UQCRC12	6.59272e-05	0.253239	0.848	0.74	0.971371	1som_Vnt	UQCRC1
LRWD11	6.60294e-05	0.234323	0.596	0.447	0.972877	1som_Vnt	LRWD1
IFT52	6.61528e-05	0.236139	0.55	0.385	0.974695	1som_Vnt	IFT52
RRBP1	6.69356e-05	0.238798	0.318	0.192	0.986229	1som_Vnt	RRBP1
H2AFY2	6.91304e-05	0.22258	0.728	0.589	1	1som_Vnt	H2AFY2
PAIP2B3	7.04162e-05	0.246693	0.881	0.759	1	1som_Vnt	PAIP2B
UBE2T	7.10232e-05	0.276256	0.649	0.502	1	1som_Vnt	UBE2T
ARPC1A1	7.43801e-05	0.296811	0.675	0.539	1	1som_Vnt	ARPC1A
ATG4A	7.43862e-05	0.219618	0.265	0.152	1	1som_Vnt	ATG4A
GFOD2	7.8189e-05	0.239932	0.483	0.323	1	1som_Vnt	GFOD2
FAM122A2	8.00736e-05	0.225852	0.563	0.399	1	1som_Vnt	FAM122A
DUSP141	8.4972e-05	0.305572	0.662	0.524	1	1som_Vnt	DUSP14
CETN31	8.57184e-05	0.276371	0.517	0.37	1	1som_Vnt	CETN3
PSMG41	8.7831e-05	0.243548	0.887	0.834	1	1som_Vnt	PSMG4
SUV39H21	8.91483e-05	0.257447	0.477	0.335	1	1som_Vnt	SUV39H2
DCTD3	9.69469e-05	0.24301	0.477	0.323	1	1som_Vnt	DCTD
[truncated: 9,486 more rows]
